# Supplementary material for: Genome-Wide Identification and Expression Analysis of the REF Genes in 17 Species
Source: Curr Issues Mol Biol. 2024 Oct 22;46(11):11797–816. doi: 10.3390/cimb46110701 (PMC11592748; doi:10.3390/cimb46110701)
Supplement: Supplementary file 1 [file cimb-46-00701-s001.zip]

Archive with 127 entries (123 files):
- Supplementary Files/
- Supplementary Files/Figure S1.tif
- Supplementary Files/Figure S2.png
- Supplementary Files/Figure S3.svg
- Supplementary Files/File S1/
- Supplementary Files/File S1/AT_AEC108871.png
- Supplementary Files/File S1/AT_AEE346361.png
- Supplementary Files/File S1/AT_AEE346371.png
- Supplementary Files/File S1/AT_AEE742491.png
- Supplementary Files/File S1/EL_Casp11967t1.png
- Supplementary Files/File S1/EL_Casp18303t1.png
- Supplementary Files/File S1/EL_Casp30148t1.png
- Supplementary Files/File S1/EP_WCJ213541.png
- Supplementary Files/File S1/EP_WCJ387591.png
- Supplementary Files/File S1/EP_WCJ387601.png
- Supplementary Files/File S1/EP_WCJ431081.png
- Supplementary Files/File S1/EU_GWHPBISF007478.png
- Supplementary Files/File S1/EU_GWHPBISF020461.png
- Supplementary Files/File S1/EU_GWHPBISF022542.png
- Supplementary Files/File S1/EU_GWHPBISF022543.png
- Supplementary Files/File S1/EU_GWHPBISF022544.png
- Supplementary Files/File S1/EU_GWHPBISF022545.png
- Supplementary Files/File S1/EU_GWHPBISF024282.png
- Supplementary Files/File S1/EU_GWHPBISF024283.png
- Supplementary Files/File S1/EU_GWHPBISF024284.png
- Supplementary Files/File S1/FH_GWHPALOG004230.png
- Supplementary Files/File S1/FH_GWHPALOG019551.png
- Supplementary Files/File S1/FH_GWHPALOG020867.png
- Supplementary Files/File S1/FM_GWHPABKV0043181.png
- Supplementary Files/File S1/FM_GWHPABKV0214051.png
- Supplementary Files/File S1/FM_GWHPABKV0227671.png
- Supplementary Files/File S1/HB_KAJ91284951.png
- Supplementary Files/File S1/HB_KAJ91284961.png
- Supplementary Files/File S1/HB_KAJ91285921.png
- Supplementary Files/File S1/HB_KAJ91285931.png
- Supplementary Files/File S1/HB_KAJ91285941.png
- Supplementary Files/File S1/HB_KAJ91285951.png
- Supplementary Files/File S1/HB_KAJ91314101.png
- Supplementary Files/File S1/HB_KAJ91314111.png
- Supplementary Files/File S1/HB_KAJ91314121.png
- Supplementary Files/File S1/HB_KAJ91693351.png
- Supplementary Files/File S1/HB_KAJ91703691.png
- Supplementary Files/File S1/HB_KAJ91761871.png
- Supplementary Files/File S1/HB_KAJ91802621.png
- Supplementary Files/File S1/HB_KAJ91859291.png
- Supplementary Files/File S1/HB_KAJ91859331.png
- Supplementary Files/File S1/HB_KAJ91877631.png
- Supplementary Files/File S1/JC_XP_0120856771.png
- Supplementary Files/File S1/JC_XP_0120890111.png
- Supplementary Files/File S1/LS_XP_0237366021.png
- Supplementary Files/File S1/LS_XP_0237366221.png
- Supplementary Files/File S1/LS_XP_0237366261.png
- Supplementary Files/File S1/LS_XP_0237366311.png
- Supplementary Files/File S1/LS_XP_0237366331.png
- Supplementary Files/File S1/LS_XP_0237474051.png
- Supplementary Files/File S1/LS_XP_0237474071.png
- Supplementary Files/File S1/LS_XP_0237474081.png
- Supplementary Files/File S1/LS_XP_0237474091.png
- Supplementary Files/File S1/LS_XP_0237718811.png
- Supplementary Files/File S1/LS_XP_0427537971.png
- Supplementary Files/File S1/LS_XP_0526221391.png
- Supplementary Files/File S1/ME_KAG86416151.png
- Supplementary Files/File S1/ME_KAG86482811.png
- Supplementary Files/File S1/ME_OAY323611.png
- Supplementary Files/File S1/ME_OAY343171.png
- Supplementary Files/File S1/ME_OAY440431.png
- Supplementary Files/File S1/ME_OAY495331.png
- Supplementary Files/File S1/OS_XP_0156392191.png
- Supplementary Files/File S1/OS_XP_0156472111.png
- Supplementary Files/File S1/RC_XP_0025124271.png
- Supplementary Files/File S1/RC_XP_0025149171.png
- Supplementary Files/File S1/RC_XP_0025318841.png
- Supplementary Files/File S1/SL_XP_0042302351.png
- Supplementary Files/File S1/SL_XP_0042392101.png
- Supplementary Files/File S1/SL_XP_0042474321.png
- Supplementary Files/File S1/SY_evmmodelctg000980_np1212723.png
- Supplementary Files/File S1/SY_evmmodelctg001420_np12121548.png
- Supplementary Files/File S1/SY_evmmodelctg001700_np1212147.png
- Supplementary Files/File S1/TK_GWHPBCHF033097.png
- Supplementary Files/File S1/TK_GWHPBCHF033098.png
- Supplementary Files/File S1/TK_GWHPBCHF033101.png
- Supplementary Files/File S1/TK_GWHPBCHF033102.png
- Supplementary Files/File S1/TK_GWHPBCHF033105.png
- Supplementary Files/File S1/TK_GWHPBCHF033106.png
- Supplementary Files/File S1/TK_GWHPBCHF033213.png
- Supplementary Files/File S1/TK_GWHPBCHF033215.png
- Supplementary Files/File S1/TK_GWHPBCHF033216.png
- Supplementary Files/File S1/VF_GWHPAAEU028184.png
- Supplementary Files/File S1/VF_GWHPAAEU046534.png
- Supplementary Files/File S1/VF_GWHPAAEU055987.png
- Supplementary Files/File S1/ZM_NP_0011498341.png
- Supplementary Files/File S1/ZM_NP_0013074041.png
- Supplementary Files/File S2/
- Supplementary Files/File S2/Arabidopsis thaliana.jpg
- Supplementary Files/File S2/Eucommia Ulmoides.jpg
- Supplementary Files/File S2/Euphorbia lathyris.jpg
- Supplementary Files/File S2/Euphorbia peplus.jpg
- Supplementary Files/File S2/Ficus hispida.jpg
- Supplementary Files/File S2/Ficus microcarpa.jpg
- Supplementary Files/File S2/Hevea brasiliensis.jpg
- Supplementary Files/File S2/Jatropha curcas.jpg
- Supplementary Files/File S2/Lactuca sativa.jpg
- Supplementary Files/File S2/Manihot esculenta .jpg
- Supplementary Files/File S2/Oryza sativa.jpg
- Supplementary Files/File S2/Ricinus communis.jpg
- Supplementary Files/File S2/Solanum lycopersicum.jpg
- Supplementary Files/File S2/Speranskia yunnanensis.jpg
- Supplementary Files/File S2/Taraxacum kok-saghyz.jpg
- Supplementary Files/File S2/Vernicia fordii .jpg
- Supplementary Files/File S2/Zea mays .jpg
- Supplementary Files/File S3/
- Supplementary Files/File S3/Arabidopsis thaliana and Hevea brasiliensis.tif
- Supplementary Files/File S3/Euphorbia lathyris and Hevea brasiliensis.png
- Supplementary Files/File S3/Euphorbia peplus and Hevea brasiliensis.png
- Supplementary Files/File S3/Ficus hispida and Hevea brasiliensis.png
- Supplementary Files/File S3/Ficus microcarpa and Hevea brasiliensis.png
- Supplementary Files/File S3/Hevea brasiliensis and Lactuca sativa.png
- Supplementary Files/File S3/Manihot esculenta and Hevea brasiliensis.tif
- Supplementary Files/File S3/Oryza sativa and Hevea brasiliensis.tif
- Supplementary Files/File S3/Ricinus communis and Hevea brasiliensis.png
- Supplementary Files/File S3/Speranskia yunnanensis and Hevea brasiliensis.png
- Supplementary Files/Table S1.xls
- Supplementary Files/Table S2.xls
- Supplementary Files/Table S3.xls
- Supplementary Files/Table S4.xls
- Supplementary Files/Table S5.xls
- Supplementary Files/Table S6 .xls
