# Supplementary material for: Genome-Wide Identification and Expression Analysis of the REF Genes in 17 Species
Source: Curr Issues Mol Biol. 2024 Oct 22;46(11):11797–816. doi: 10.3390/cimb46110701 (PMC11592748; doi:10.3390/cimb46110701)
Supplement: Supplementary file 1 [file cimb-46-00701-s001.zip › Supplementary Files/Table S1.xls]

## Sheet: Erroneous annotation sequence
Latin Name	Acronym	Sequence ID
Ricinus communis	RC	Casp11967.t1
Ricinus communis	RC	Casp18303.t1
Ricinus communis	RC	Casp30148.t1
Manihot esculenta	ME	KAG8648281.1
Manihot esculenta	ME	OAY32361.1
Manihot esculenta	ME	OAY49533.1
Jatropha curcas	JC	XP_012085677.1
Jatropha curcas	JC	XP_012089011.1
Vernicia fordii	VF	GWHPAAEU028184
Vernicia fordii	VF	GWHPAAEU046534
Vernicia fordii	VF	GWHPAAEU055987
Speranskia yunnanensis	SY	evm.model.ctg000980_np1212.723
Speranskia yunnanensis	SY	evm.model.ctg001420_np1212.1548
Speranskia yunnanensis	SY	evm.model.ctg001700_np1212.147
Euphorbia peplus	EP	WCJ21354.1
Euphorbia peplus	EP	WCJ38759.1
Euphorbia peplus	EP	WCJ43108.1
Euphorbia lathyris	EL	Casp11967.t1
Euphorbia lathyris	EL	Casp18303.t1
Euphorbia lathyris	EL	Casp30148.t1
Ficus microcarpa	FM	GWHPABKV004318.1
Ficus microcarpa	FM	GWHPABKV021405.1
Ficus hispida	FH	GWHPALOG004230
Ficus hispida	FH	GWHPALOG019551
Hevea brasiliensis	HB	KAJ9131410.1
Hevea brasiliensis	HB	KAJ9170369.1
Hevea brasiliensis	HB	KAJ9185929.1
Hevea brasiliensis	HB	KAJ91693351
Eucommia Ulmoides	EU	GWHPBISF007478
Eucommia Ulmoides	EU	GWHPBISF020461
Eucommia Ulmoides	EU	GWHPBISF022542
Eucommia Ulmoides	EU	GWHPBISF022544
Eucommia Ulmoides	EU	GWHPBISF024282
Eucommia Ulmoides	EU	GWHPBISF024283
Eucommia Ulmoides	EU	GWHPBISF024284
Lactuca sativa	LS	XP_023736602.1
Lactuca sativa	LS	XP_023736626.1
Lactuca sativa	LS	XP_023736630.1
Lactuca sativa	LS	XP_023747405.1
Lactuca sativa	LS	XP_023747406.1
Lactuca sativa	LS	XP_023747407.1
Lactuca sativa	LS	XP_023747409.1
Lactuca sativa	LS	XP_023771881.1
Lactuca sativa	LS	XP_042753797.1
Lactuca sativa	LS	XP_052622139.1
Taraxacum koksaghyz	TK	GWHPBCHF033097
Taraxacum koksaghyz	TK	GWHPBCHF033098
Taraxacum koksaghyz	TK	GWHPBCHF033101
Taraxacum koksaghyz	TK	GWHPBCHF033102
Taraxacum koksaghyz	TK	GWHPBCHF033216
Solanum lycopersicum	SL	XP_004230235.1
Solanum lycopersicum	SL	XP_004239210.1
Solanum lycopersicum	SL	XP_004247432.1
Oryza sativa	OS	XP_015639219.1
Oryza sativa	OS	XP_015647211.1
Zea mays	ZM	NP_001149834.1
Zea mays	ZM	NP_001307404.1

## Sheet: Deleted sequence and the reason
Latin Name	Sequence id	Reason
Lactuca sativa	XP_023747408.1	Repeat position with sequence XP_023747407.1
Lactuca sativa	XP_023736633.1	Repeat position with sequence XP_023736630.1
Lactuca sativa	XP_023736631.1	Repeat position with sequence XP_023736630.1
Taraxacum kok-saghyz	GWHPBCHF033103	Repeat position with sequence GWHPBCHF033102
Taraxacum kok-saghyz	GWHPBCHF033104	Repeat position with sequence GWHPBCHF033102
Taraxacum kok-saghyz	GWHPBCHF033106	Repeat position with sequence GWHPBCHF033105
Solanum lycopersicum	XP_019067023.1	Repeat position with sequence XP_004230235.1

## Sheet: Identified REF protein
species and number	protein id	amino acid sequence
Arabidopsis thaliana 1	AT_AEC10887.1	MAEDEIVVEEEQSQPQEITPVPPSSSSSPSLVVEDDDEMKLKHLEFIQVAAVYFAACFSTLYELAKDNAGPLKLGVENIEDCVRTVLAPLYEKFHDVPFKLLLFVDRKVDDVFFDVETYVPSLVKQASSQALTVATEVQRTGVVDTTKSIARSVRDKYEPAAEYYAATLWRLLNQLPLFPEVAHLVIPTAFYWSEKYNDAVRYVGDRDYFGAEYLPMIPIEKISDILEQDQCRAD
Arabidopsis thaliana 2	AT_AEE34636.1	METEKKNSKEVALKHLAFVRIATIHILASVSNLYEYAKQNSGPLKSAVEKVEGAVTTVVTPVYQKFKDVPDSLLVFLDHKVGEVSYKFDEHAPPMAKKVVNQAHVLIYKATEKAQSFVKEARTGGPKAAFNYAATEYKFFVVTNSVKVWAKLNQYKPIHAMGDKALPVAAHFSSRYNDLVTDMTNMGYSLVGYLPLVPVDDIVKAYEKEDARRKKGGDTAGKKGETTDAADGDKSSSDSE
Arabidopsis thaliana 3	AT_AEE34637.1	METEKKNSKEVALKHLAFVRIATIHILASVSNLYEYAKQNSGPLKSAVEKVEGAVTTVVTPVYQKFKDVPDSLLVFLDHKVGEVSYKFDEHAPPMAKKVVNQAHVLIYKATEKAQSFVKEARTGGPKAAFNYAATEYKFFVVTNSVKVWAKLNQYKPIHAMGDKALPVAAHFSSRYNDLVTDMTNMGYSLVGYLPLVPVDDIVKAYEKEDARRKKGGDTAGKKGETTDAADGDKSSSDSE
Arabidopsis thaliana 4	AT_AEE74249.1	MATQTDLAQPKLDMTKEEKERLKYLQFVQAAAVEALLRFALIYAKAKDKSGPLKPGVESVEGAVKTVVGPVYEKYHDVPVEVLKYMDQKVDMSVTELDRRVPPVVKQVSAQAISAAQIAPIVARALASEVRRAGVVETASGMAKSVYSKYEPAAKELYANYEPKAEQCAVSAWKKLNQLPLFPRLAQVAVPTAAFCSEKYNDTVVKAAEKGYRVTSYMPLVPTERISKIFAEEKAETEPLEFHPLD
Euphorbia lathyris 1	EL_Casp11967.t1	MAEPQQPHTQMDDDDKTLKYLEFVEVAAIYILACFSSIYEYAKDNSGPLKPGVQTVQETVKTVISPLYEKFHDVPFEFLKFADRKVEDSLAELESHVPFLVKQASSQVRAVATEFQRTGIVDIAKDMYTKYEPVVEHYVVSAWRTLNKLPLFHQAAQIAVPTAAYCSDKYNNMIYDAADRGYPAVAHLPFIPVQRIAKLFNEDINGESVAKK*
Euphorbia lathyris 2	EL_Casp18303.t1	MEVDTQTKKMEAEKKKSPELKHLTLVRIAVIEVLIIVWKLYEYAKKNSGPLRSTVGTVEGAVTAVVGPVYQKHKDLPDNVLLFVDGKVDEGIQQFDKHAPPIAKKAASKAKAVADIALEKSEKLVNEARTGGPRAAAKYAAAESKHLAINQSVKLYIKLDHLPVIHTMLDITLPTAAHWSEKYNQIVKILIQKGYAIFGYLPLVPIDEITKTYKQKKPEEKEDAAEKKSDSSSDSD*
Euphorbia lathyris 3	EL_Casp30148.t1	MAEGNTNLQQQQQIVTNEEEQRLKYLEFVQIAAIYAVMSFSNLYLYAKDKSGPLKPGVETVEGTVKSVVGPVYDKFHDVPIEVLKFVDRKVDESVTKLDNRVPPVVKQVSSQAYSVARDAPVAARAVASEVQRTGVKRTASDLAKNLYSKYEPKAKELYTKYEPKAEECAVSAWRKLNQLPLFPHVAQVVVPTAAYCSEKYNQTVVTTAEKGYRVSFYLPLVPTERIAKVFKEKAPESVPVIAVSE*
Euphorbia peplus 1	EP_WCJ21354.1	MAQPQHTQLGDEQEDDKRLKYLDFIEVAAMYMMACFYSIYEYAKDNSGPLKTGVQTVEATVKTVISPVYDRFQDVPFQLLKFVDRKVEHSLGEFDRHVLFLLKHASSQVIDTAKNMYTMYEPVAEHYVVSAWRELDQLPMFHGTAQMAVPSAAYWSDRYNKMVYEAADGGYPALAHLPFIPVERIAKVFDDEHHCNGAKQ
Euphorbia peplus 2	EP_WCJ38759.1	MEVDTQTKKMEVDTQTKKMEPEKRKSPELKHLMFVRIAVIEVVIIVWKLYEYAKKNSGPLRSTVGTVEGAVAAVVRPVYQKNKDLPDDLLVFVDGKVDEGMQQFDKHAPSIAKKVARKTKVVLDKSLDKSKKLVNEARTGGPCAAVKYAATESKNLVINQSVKVYIKLDHLPVIHTMLDITLPTAAHWSEKYNKIVNTLIGKGYKIFGYLPLVPIDEITKTYKQRKPADKEDKTEKKSDDSSSDSD
Euphorbia peplus 3	EP_WCJ38760.1	MEVDTQTKKMEPEKRKSPELKHLMFVRIAVIEVVIIVWKLYEYAKKNSGPLRSTVGTVEGAVAAVVRPVYQKNKDLPDDLLVFVDGKVDEGMQQFDKHAPSIAKKVARKTKVVLDKSLDKSKKLVNEARTGGPCAAVKYAATESKNLVINQSVKVYIKLDHLPVIHTMLDITLPTAAHWSEKYNKIVNTLIGKGYKIFGYLPLVPIDEITKTYKQRKPADKEDKTEKKSDDSSSDSD
Euphorbia peplus 4	EP_WCJ43108.1	MAEANPNLQQQQITNEEEQRLKYLEFVQVAAVYAVMSFSNLYLYAKDKSGPLKPGVETVEGTVKSVVGPVYDKYHDVPIEVLKFVDRKVDESVTKLDNRVPPVVKQVSSQAYSVARDAPVAARAVASEVQRSGVKQTASGLAKNLYTKYEPKAKELYTKYEPKAEECAVSAWRKLNQLPLFPQVAQVVVPTAAFCSEKYNQTVVTTAEKGYKVSSYLPLVPTQRIAKVFKAPESVPVSE
Eucommia Ulmoides 1	EU_GWHPBISF007478	MAESEAKQATETVQNHEKRLKYLDFVLVTAIYVVVFFTTLYEYARENSGPLKPGVQTVEGTVKAVIGPVYEKFHGVPFEILKFIDRKVDDSINELDRHVPPLIKQVSCQAISAAQKAPEVARAVASEVQRAGVVDTATDIAKTVYTAYEPTARELYTKYEPEAEKHAVSAWRSLNRLPLFPQVAAIAVPTAAYWAEKYNRTLCYAANKGYTASKYLPSVPIERISKVFEGAEAQPTVAAGEETPIVAQ
Eucommia Ulmoides 2	EU_GWHPBISF020461	MAETDPILQSEMAGSEEQRRLKYLEFVQVAALQAVLCASKLYGCAKNNSGPLKPSVDAVEGTVKTVVGPVYHKFHEVPVVFLKFVDRKVDESVGKLDGQVPPFVKQVSTRAFLAAQKAPATAQAVVSEVQKAGVIETAAGLAKTVYTKCEPTAKELYSKCEPAAKELYSKYEPVAEQYAIATYRTLSRLPLFPQVVQVVVPTAGYCTEKYNEAVKHGVSKGYMGFSHLPVIPLDKIAKAFEEKVAN
Eucommia Ulmoides 3	EU_GWHPBISF022542	MERNALVFAWYMYDQSKQHSGPLKLTVGVVESAVAIVVGPVYRRLTAISNDLLFFVDDKVADAGAKMVHRLLPAWAKKLASLVQSIVPKALEIAKNFIDDYKAHGLKVAVAYAIILFLQFLMNLLRPVLPEPPQTPVDKPLPPDEIKVPTKPPSEDGVGKLKYLGLVRTMGLNALIYAWGLYEQAKLHSGPFRSTVEAVESAVTTAAGPAYRKLKGMPDDLLLFVDDKVVDLAAKKLNHFVPTWLRNLINFTKSMVLNAFQIAKNLVKVTKDGGLKAAIAYTCALFMQFLLTQLTSILHFIIHSPFLRSHVGFAVQVAAFCGRMYNTLVKFMKAIGFPFIKHLPIIPVNELLKAYRAMAVGVEAISGITKLGEKAISGVKGLGGEAVSSVIGLGGGVLS…
Eucommia Ulmoides 4	EU_GWHPBISF022543	MASEQEWSMKVSSDIFDREPTLEISIYILHTKVYGGRERESERVEEEERERVRERRRRRERERVRERRRRTTRMFLEQIVGSRKVEREEKLKYLGFVRVIALNVLICTLDLYEQVKKHSGPLKSTVGALETAVVFAVDPFYQYFKGIPDELLLFVDNKVDSAEKKLNHFVPTWLKNLINFIKSMVLKAFQIAKNLVKATKAGGLKAAIAYTCTLFMQFLLTQFASILYFIIHSPFLRSLVGFAIRVAAVCGRIYNTLVKFMKAIGFPFIKHLSIIPVDELLKAYRAMEVDVEAISGITKLGEKVISSITGLGGEAVSGVTGLGEKAISGVTELGGEVVSGITGLGKKTVSGITGLESRAVSGVTELGGVVSGVAGYGEKIVSGVAEFGGEAVSGVTGIG…
Eucommia Ulmoides 5	EU_GWHPBISF022544	MGLNAQIYALGLYEQAKLHSGPLKSTVGAVESAVTTAAGPAYRKLQGMPDDLLLFVDDRVVDSAAKKLKHFVPTWLKNLINFIKSVVLKAFQIAKNLVKATKAGGLKAAIAYTSTVFMQFLLTQFASILYFITHSPFLRFVVGFAIRVAAVCGRMGLGGEAVSGVLGLEGGVLSDVTALGEKFVSGITGLGEKAVSGVTGLGEKAVSGATEVGGEAISGLTGLGGKVVSGLAGAGAEAISGVSGLGAEAISDVNGVGAKALSGVTDVGTKAFSGVTGIGTKAISGLTGFGSNVFKHS
Eucommia Ulmoides 6	EU_GWHPBISF022545	MFLEQILGWRKDETGEKLKHLGFVRVIALNVLICASDLYGQVKKHSGPLKSTIGAAENAVIFAVDPFYQYFKGVPDELLLFADNKVDAVANVVDRLVPTWVKKLVRYVRSMIGLSIEIAETLIKVTKSDGPKAAIALAWTLFAEILITQWTSLLYFVMRSKTMRYLIKLAIPVAAKCGQIYNKLVQFMKAKGFPFARHLALIPVVELLLAYEAIEKAVILAELGEDVISDIPGAGIIISRK
Eucommia Ulmoides 7	EU_GWHPBISF024282	MASDQMVIDNNDRELKHLDFVRIITLNALLCLSNMYNFVKQMAGPLKFPFDIGENAVGFVAGPAYEKFKGVSENLLAVVDDKVDVVVNTVYIPPFLKSIFSRSKSMAIKASEITETTFRVARVGGIIPAVRYLTTLVREVALTQLVAVCYAANQSESFRSVAWKTAPTAAHWSENYNNLIEEMVAKGYTIFSHLPLVPIDELGKAYKRLEAAAYFAKQGIDVDVN
Eucommia Ulmoides 8	EU_GWHPBISF024283	MYDLAKHMAGPLKFGFRIGENVVVFVAGPSYQKLKGVSEDFLAFVDDKVDRMAKKLDPVSPPCLKAVFNQAQSIALMTSEVAENTFWVARISGFRPALRYLLTLFREVVFTQLAYFCYAASRWDFFRSAVPTAADWAENYNEFIEEMISKGYPMFNYIPLIPIDELGKAYFRRCIASEINSGAIS
Eucommia Ulmoides 9	EU_GWHPBISF024284	MEIDKRVKEEKLKQLEFVRIIALNALVCLSSMYDLAKQMAGPLKFGFRIGDNVVVFVAGPSYQKLKGVSENFLAFVDDKVDRMAKKLDTLSPPFLKVVFNQAQSIVLKTWEVAGNTFRVVRIGGFRPALRYLLTLLREVAFNQLVYFCDAASGLQFFRSAAPTADHWAEKYNEFMEDMICKGYSIFEYMPLIPIDELGKAYLSRCLVREINRGTVS
Ficus hispida 1	FH_GWHPALOG004230	MASQEDSTLPQHQQLDKEEEQRLKYLEFVQVAAVHTLVYLSNLYGLAKEKSGPLKPGVETVEGTVKFVVGPVYEKIHVIPNELLKYVDRKVDASVIELDRHVPMTIKKVSSQAFSAAQKAPEVARSVASEVQRAGVKDTASGIAKTVYTMYEPAAKELYAKYEPKAEKCAVTAWRKLNQLPLFPKVADVVVPTAAYCTERYNQTVLSTAEKGYKVSAFLPLVPVEKIAKVFSEDGSESAPVPSSQGEPDVAVH
Ficus hispida 2	FH_GWHPALOG019551	MADSEVQQPATETFDEIEVQPQENHGEEKMLKHLEFVQVAAIYIVVCFSTVYEYAKENSGPLKPGVQTVEDTVKTVIGPLYEKFHDVPFQFLKFVDGKVDEVLSDLDGHVPLLVRQGSNQALAAARAVAAEVQSSGVVGATRAVYARYEPAAKELIEKYEPEAEQYAVAAWRGLNRLPLFQQVAQIAVPTAAYWAERYNEGVACAVERGYAVGSYLPLIPVERIAKVFQEGESAPPVPPNGDAHVVAQ
Ficus hispida 3	FH_GWHPALOG020867	MADKKPFGLGLGLGLGLGLGGGEGESSAPKLKYLGFVRATAVQLLMFWWNVYNSIKGKSGRLQSVWSTYESITTTVFGPIYNLVKEIPDDILIFVDLKLYGHIYLFHKYVPSFIQIIVSALWYLNVRISEVVQKFIGNLYTLGLHDSFLTALSDLKKLFFDIALELWNWLCKQPFILKIREALWPYLLPLAIEWGEKYNSFVKHMRTKFPIFGKLPLVPVELLKAAMAADEAARALIPSDGQGKLPVPSLPVPSLPVPSLPTPSLPVPSLPVPSLPTPSLPVPSLPAPTLPDTSGSLPSLPLPSLPIPSLPMPSLPVPSLPIPSLPMPSLPMPSLPTLPIPSLPVPSLPLPTLPASSLPNPLENLKKKEGLPYKNPLDELKEKDNPAFM
Ficus microcarpa 1	FM_GWHPABKV004318.1	MASQEDSTLPQHQQLDKEEEQRLKYLEFVQVAAVHTLLYLSNLYGLAKEKSGPLKPGVETVEGTVKSVVGPVYEKIHVIPNELLKYVDRKVDASVTELDRHVPVTIKKVSSQAFSAAQKAPEVARSVASEVQRAGVKDTASGIAKTVYTKYEPAAKELYAKYEPKAEKCAVTAWRKLNQLPLFPKVADVVVPTAAYCTEKYNQTVLSTAEKGYKVSAFLPLVPVEKIAKVFSEDGSESAPVAPSQGEPDVAVY
Ficus microcarpa 2	FM_GWHPABKV021405.1	MADSDVQQPTTETVQPQENHGEGKMLKHLEFVQVAAIYIVVCFSIVYEYAKENSGPLKPGVQTVEGTVKTVIGPVYEKFHDVPFQLLKFVDGKVDEVLSDVDGHVPLLLRQGSSQALAAARAVAAEVERSGVVGATRAVYARYEPAAKEMIEKYEPEAEQYAVAAWRWLNRLPLFQQVAQIAVPTAAYWAERYNEGVAYAVEREYAVGSYLPLIPVERIAKVFEEGESGPPVPPYGDAHVVAQ
Ficus microcarpa 3	FM_GWHPABKV022767.1	MADEKPFGLGLGLGLGLGLGGGGGESSAPKLKYLGFVRATAVQLLMFWWNLYNSIKGKSGRLQSVWSTYERITTTVFGPIYNLVKEIPDDILIFVDLKLYGHIYLFHKYVPSFIQIIVSALWYLNVRISEVVQKFIGNLYTLGLHDSFFTALSDLKSLFFDIALELWNWLRKQPFILKIEEALLPYLLPLAVEWGEKYNSFVKQMSTKFPIFGKLPLVPVELLKAAMAADEAARALKPSDGHGKLPVPSLPVPSLPTPSLPVPSLPTPSLPVPSLPAPTLPDTSGSLPSLPLPSLPIPSLPTPSLPVPSLPIPSLPMPSLPVPSLPIPSLPMPSLPVPSLPIPFLPTPSLPTLPIPSLPVPSLPVPSLPLPTLPGSSLPNPVEKLKKKEGLPSVSPLDE…
Hevea brasiliensis 1	HB_KAJ9128495.1	MGEGEENKNIQEEVNKEANIQEEVDVEEERLKYLDFVQTGAVFALVSFSKLYLFAKDVSGPFKPYVENAGGRFKSVVRPIYYKFQPVSNEILKFADHKVDESVTILDLFVPPIVKQLCTQAYSVARDAPVVACALTYYLLSPNEKFYMVLYGDG
Hevea brasiliensis 2	HB_KAJ9128496.1	MAECEESENIQREATEEEKRLKYFKFVPTAVDYIVVSLSNLYVFAKDNCPLKLAVEAVEYTVNCTVTPIYHQYCNVSNGALKFADSTVDVSISYVSSVVEQVSTQAYSVVGDAPEVVRVVIESTKTLYTNYESTAKEFFSTDDSKVEEYAVTAWRGLNKLPLFPQVANVVAPTASYCCEMYNQTVRSASEQGYSAFSYLPLVPTERIAQVFGDEAP
Hevea brasiliensis 3	HB_KAJ9128592.1	MAEGKENENFQQEANEKEEKLKYLEFVQATTDDAVTSLSNIYLYAKDNSGPLKPGVETIEGVAKTVVIPASKIPTEAIKFADRAMDASFTTLQNIVPSVLKQLSTQACDTSVKESAE
Hevea brasiliensis 4	HB_KAJ9128593.1	MAEEVEEERLKYLDFVRAAGVYAVDSFSTLYLYAKDISGPLKPGVDTIENVVKTVVTPVYYIPLEAVKFVDKTVDVSVTSLDGIVPPVIKQVSAQTYSVAQDAPRIVLDVASSVFNTGVQEGAKTLYANLEPKAEQYAVITGGALNKLPLVPQVANVVVPTAVYFSEKYNDVVRGTVEQGYRVSSYLPLLPTEKITKVFGDEAS
Hevea brasiliensis 5	HB_KAJ9128594.1	MLGAFSKSSIISKVAKGVEHVQHDVATAVSKSSHMVDKTATGVKDIHKDVVSAVSEASSIVGEAAKGVENIQQGVASAVSEASNTVEEAAKGAENIQQGVLSAVSEASSIVEEAAKGAENIQQGVLKASSIVEEAAKGAENIQQGVVSAISKASSIVEEAAKGAENIQQGVVSAVSEASNTIEEAAKGAENIQQGVLSAVSEASSIVEEAAKGAENIQQGVLSAVSEASSIVEEAAKGAENIQQGVVSAVSKASSIVEEAAKGAENIQQGVVSAVSEASSIVEEAAKGVENIQQGTLSAISEASSIVGEAAKGVENIQQGVVSAVSEASNTIEEAAKGAKNIQQAVVSAVSEASSIVEEAAKGAENIQQGALSAVSEASSIVENILQQAVVSVGQKVAQ…
Hevea brasiliensis 6	HB_KAJ9128595.1	MLGAFSKSSIISKVAKGVEHVQHDVATAVSKSSHMVDKTATGVKDIHKDVVSAVSEASSIVGEAAKGVENIQQGVASAVSEASNTVEEAAKGAENIQQGVLSAVSEASSIVEEAAKGAENIQQGVLKASSIVEEAAKGAENIQQGVVSAISKASSIVEEAAKGAENIQQGVVSAVSEASNTIEEAAKGAENIQQGVLSAVSEASSIVEEAAKGAENIQQGVLSAVSEASSIVEEAAKGAENIQQGVVSAVSKASSIVEEAAKGAENIQQGVVSAVSEASSIVEEAAKGVENIQQGTLSAISEASSIVGEAAKGVENIQQGVVSAVSEASNTIEEAAKGAKNIQQAVVSAVSEASSIVEEAAKGAENIQQGALSAVSEASSIVENILQQAVVGNEEEERL…
Hevea brasiliensis 7	HB_KAJ9131410.1	MAEDEDNQQGQGEGLKYLGFVQDAATYAVTTFSNVYLFAKDKSGPLQPGVDIIEGPVKNVAVPLYNRFSYIPNGALKFVDSTVDASVTIIDRSLPPIVKDASIQVVSAIRAAPEAARSLASSLPGQTKILAKVFYGEN
Hevea brasiliensis 8	HB_KAJ9131411.1	MASLLGAASNVINAASNVVEEAVKGVENAQQEVANAVSNPSNIVKDVASAATDIVEEAAKGVQNVQKEVANAVSNSSNIVKDVASAATDIVEEAAKVVDNVQQGVVSAASNVVEEAAKGVGNIQEKVDDEEEDTLKYLDIVQAALVLALVSSSKLYLFVKDKSGPLKPGVDTAEVTIKSVVRPFYYRFHDVPNKVLKFADNQVDASVTLVLRYAPPVVKQVSTRAYSVARNAPRAALALVSYLPLPTNRLCKLLSEDK
Hevea brasiliensis 9	HB_KAJ9131412.1	MASLLGAASNVINAASNVVEEAVKGVENAQQEVANAVSNPSNIVKDVASAATDIVEEAAKGVQNVQKEVANAVSNSSNIVKDVASAATDIVEEAAKVVDNVQQGVVSAASNVVEEAAKGVGNIQEKVVSALDKGENIPKQEAVDDEEEDTLKYLDIVQAALVLALVSSSKLYLFVKDKSGPLKPGVDTAEVTIKSVVRPFYYRFHDVPNKVLKFADNQVDASVTLVLRYAPPVVKQVSTRAYSVARNAPRAALALVSYLPLPTNRLCKLLSEDK
Hevea brasiliensis 10	HB_KAJ9169335.1	MEMEKKNPELKHLVFVRIAAIQVLVYVSNLYDYAKQNSGPLRSTVGTVESAVTTVVSPVYRKFKDLPDDLLVFLDNKVDEGTRKFDKHAPPVAKQAVSQAQSFLQIASQKLQELVHEASAGGPRAAVRYATTELKHLALTQSVKVWIKLNQFPVVHTVADMVAPTAAHLSEKYNHTVKGMAQNGYKVFNYVPLVSLDDIARAFKQGETEKKENATAHDSSDSD
Hevea brasiliensis 11	HB_KAJ9170369.1	MAEGEKNQNIQEEVPNEEEERLKYLDFVRAAGVYAVDSFSTLYLYAKDISGPLKPGVETVEVTVKEKINVSNDEKKSLE
Hevea brasiliensis 12	HB_KAJ9176187.1	MENEKKNPELKHLGFVRMAAIQMLVCVSNLYDYAKQNSGPLRSTVGTVEKAVTTVVSPVCQKFKDVPGDLLVFLDKKVDEGTRKFDNHAPLVAKQAVSQAQSLLQIASQKAQGLVHEASVGGPRAAVRYAARESKHFALTQSVKVWIKLNQFPVVHRVADMAVPTAAHWSEKYNHLVKDMAQKGYTVFGYVPLVPIDEVAEAYKQGEAEKKESATAHKPDSSDSD
Hevea brasiliensis 13	HB_KAJ9180262.1	MAEGEGNVNMQQQMENEEEERLKYLEFVQVAVIHAVVTFTNLYLYAKEKAGPLKPGVETVEGTVKSVVGPVYYKFHDVPNEVLKFVDRKVDESVTNLDSRVPPVVKQVSAQAYSVAREAPVAARAVASEVNQSGVKETASGLAKTLYTKYEPKAKELYSKYEPKAEQCAVTAWRKLNQLPLFPQVAQVVVPTAAYCSEKYNQTVLSTFEKGYRVSSYLPLVPTERIAKVFSDDVAQSTPLVSS
Hevea brasiliensis 14	HB_KAJ9185929.1	MASDILKSVTDIAEEATSAATSALSKSPIAGLAEEAVADLSKTATSAAEGVLGIGGDIAQKTIDRLLGNKEEDSLKYLQFVQLAAIFAVFSLSKLNDYVKNNSGPLKPAIQTIESTVKTVVTPIYPTFEDVFNKVLKFADNQIDAAVTVLNPYIPTAVKNLYTQLHLLVGVLALAFRIYSKISASGLGDPLAALEKIINLLGI
Hevea brasiliensis 15	HB_KAJ9185933.1	MASDPLKSDTDIAEEAVTATSAVEGVLGSRGDIARKAADRLLGNKEEDSLKYLLFVQLSASVAVFSLPKLNDYVKNNSGPLKPAIQTIESTVKTVVTPIYPTFEDVFNKVLKFADNQIDAAITVLNPYIPTAVKNLYTHLHLFVCVLALAFQIYKKMSASGLGELLAFLEQIIKFLGI
Hevea brasiliensis 16	HB_KAJ9187763.1	MAESEMEQHTEMVQDNDKTPKYLDFVQVATIYVIICFSTIYDYAKENSGPLKPGVQTVEGTVKMVIGPVYEKFCDVPFELLKFVDRKVDDALSELDRHVPSLVKQASSQARAVACEVQRAGIVEAAKSIAKTMYTKYEPTAKELYCKYEPVAEHYAVSAWHTLNRLPLFPQAAQVVVPTAARWSEKYNQLVSYAADRGYTAAAYVPLIPIERIAKVFHEGVNGPTVPTNE
Jatropha curcas L 1	JC_XP_012085677.1	MEGEKKTNSGPELRRLGFVRIAAIQTLVYVSNLYNYAKQNSGPLRSTVGTVEGAVTAVVGPVYRKFKNVPDDLLVFLDKKVDEGTQKFDKHAPPAAKRAVSQAQSLIQVASQKVQELVHEASVGGPRAAVHYAATESKHLVLNQSVKAWTKVNQFPVIHKVADVAVPPAAYLSEKYNHVVKDLSQKGYTVFGYLPLVPIDEIAKVFKQDEAEKKGNATGHKSDSSDSD
Jatropha curcas L 2	JC_XP_012089011.1	MAEGEANLQKQQIEEDERLKYLEFVQVAAIHALLAFTNLYLYAKDKSGPLKPGVETVEGTVKSVVGPVYDKFHDVPFEILKFVDRKVDESVTTLDRRVPPVVRQVSAHAISVARDAPEAARAVASEMQLTGVKETASGFAKTLYTKYEPKAKELYTKYEPKAEQCAANAWRKLNQLPLFPQVAKVVVPTAAYCSEKYNQTVVSTAEKGYRVSSYLPLVPTERIAKVFRDEEPQYTPLVSS
Lactuca sativa 1	LS_XP_023736602.1	MAENAVPVTTQPEVQIEQERLKYLEFVQVAVFHAVVYASRVYGYAKDNSGPLKPGVETIEGTLKTVVGPAYVKFHDVPVEVLKFVDRKVDESVTIIDSRVPPLLKEVKTAGVVETASGLAKTAYTKLEPTAKGLYVKYEPVAEQYAASAWHSLNQLPLFFKVANVVVPKAAYYSEKYNQTVQQTAEKGYKVSSYLPLVPTERIAKVFNSTAA
Lactuca sativa 2	LS_XP_023736622.1	MAENDVPVTNQQPQVQSEQERLKYLEFVQVAVVHAVVYASRAYGYAKDNSGPLKPSVETIESTLKTVVGPAYDKFQDVPVDVLKRVDRKVDESVTIIDSRVPPLLKEVKTAGVVETASGLAKTAYTKLEPTAKGIYVKYEPVAEQYAASAWHSLNQLPLFPKVAEVVVPKAAYYSEKYNQTVQQTAEKGYKVSSYLPLVPTERIAKVFNPTD
Lactuca sativa 3	LS_XP_023736626.1	MAENAITVYNQPEAQTEQEKLKYLTFVQEAAKHAAPYASKAYDYAKENSGSLKPGVEAIEGTLKTVISPACDTFHNVPGEVLKFVDRKVDESVAKAMSTNVAKDIKNHGVVETASGLAKSAYTKLEPSAKELLVKYEPVAEQQAASAWHSLNKMPLFRSVAKVVIPAAAFLSEKYNETVQQTAEDGYQVSSYLPLVPTEKIAKVFKSPEQEAEFEPEPVVHGGEEGAVVAH
Lactuca sativa 4	LS_XP_023736631.1	MSHNDLPVSIQPEVEDEEESLKYLDIVQKTAENAVPYVSKAYDYAKDNSGTLKPSMETTEGTLKTVFDPAVDTFHDVPVNVLKFFDRVVETASGLAKTAYTEIEPTAKEMLVKYEPVAEEHAASAWQSVNKVPLFHGVANAVIPTAGYVSEKYNQTVQQTSEEGYKASSYLPLVPTEKIAKVFKAPDQEEEEEEEEEEKERVVHSGAEGAVHGD
Lactuca sativa 5	LS_XP_023736633.1	MAENDLPTSNQPQDEHEQQSLKYLDVVQKAAQTAVPYVSKAYDYAKENSGPLKPGVETIESTLKTVVGPAYDTLHEVPVEVLKFADRQMEESVSKAKSISVAPDIKNVGVVETASELMKTAYTTIEPTANELLTKYEPVAEQQAASAWQSLNKVPLFRSVAKAVIPTAGYVSQKYNETVKQTNEEGYKVSSYLPLVPTEKIAKVFKDPESSEEDPEPVVSSGEGASGVAR
Lactuca sativa 6	LS_XP_023747405.1	MSLADASVTDEPEVQSEEEKLKHLDFVEDAVQQVVGIASSVYDYVKDKVGAIPGVETIETTVKNVVGPAIEKFQDVPGEVLKFVDRKVDEVLPSSVKDATTTAKSFSTEVVSDVKNNGLVETAKELLVKIEPVAEEYASSAWETLSQIPLLSKIVNAFAPAATLVADKYNETVQQTAEEGYKVSSFLPLVPTEKIAKVFTIPEAEPAKAAGGEEAAEVAGGEEAAEVPAEEGETVQEE
Lactuca sativa 7	LS_XP_023747407.1	MADASSVTDEPEVQSEQEKLKHLEFVEAALVQAIVYASKAYDFAKDKTGPLKPSVETFETHVKTVVGPAYEKLQDYPIVALKFVDRKVDESVTQIDGAMPPYVKGLTTTTKGLLVKVDPVAEGYASSAWKTLNYLPFVTTVAKAIAPSATLITEKYNQTAQQTSSFLPLVPTEKISRVFAIPSDTKPDEPVEEVPRGEEEAVEEAGEEVVEPAAAGEEEVVEA
Lactuca sativa 8	LS_XP_023747408.1	MVDASSVTDEPEVQSEQEKLKHLEFVEVALVQAILYASKAYDFAKDKTGPLKPGVETLETHVKTVVGPAYEKLQDYPVVALKFVDRKVDESVTQIDGVMPPYVKGLTTTTKGLLVKVDPVAEGYASSAWKTLNYLPFVTTVAKAIAPSATLITEKYNQTAQQTSSFLPLVPTEKISRVFAIPSDTKPEEPVEEVPRGEEEVAEEVVAAGEEVAEPAAAGDEEVVEA
Lactuca sativa 9	LS_XP_023747409.1	MGLAASVTDKPEVQSEDDKLKHLDFVEDAMQEAVGIASSVYDYVKDKVGAIPGVETIETTVKSVVGPAIDKFQDANVEALKFVDRKIDEVLPSAVKDITTTAKSLSTEVVSDVKSNGLVETTKDLLVKIEPAAEEYASSAWETLSKIPLLTNVAKAFAPAATLVADKYNETVQQTAEEGYKVSSFLPLVPTEKIAKVFTIPKAEPADVAGGEEAAEVPGVEGEIVEEE
Lactuca sativa 10	LS_XP_023771881.1	MAESEANQPTEPLVPRDGGEEHLKYLDFVQSAVIYFVVCFSTVYEYAKENAGPLKPGVHTVESTVKTVIGPVCERFHDVPYELLKFIDLKVDEALKELNRHVPSSMKQAPSQAKYVANNFPEVARDLALEAFKTARKTANTLYIKYEPTAKELYKSYEPVAEQYAVSAWRSMHKLPVFPQVAQVAVPTAAFVAEKYNYVVCFTAEKGYLVAQYLPLIPIEKIAKVFQEGHHEPTVGQAIHVDT
Lactuca sativa 11	LS_XP_042753797.1	MVVYEELQYVGFVQLIELKALALLTNIYDFFKDNSGFLKSAVVSVESIVISPLQLINEKLIILCDYKLSFIDDKFEKYAPDFIKNLLGGLNSYIKEHISSVEEFFGTLIQKARTIVENGLSSIESLIQKCIDAKKAIFEKLVKRTESILENGLDYAKQALDKIKIVVGGIPIIGDATQSFITNQIEKVTQWIETTTSYIKQYGIFGTITTTVNQVVKETEEITASIIEKGTESASQVIYITISVVGGIPIIGDTAQSVLTSQTDMATQLINATTSSIKENGIVGTITSAVEQVASEAQQTTASIIQKGTESVNQVLDTTISAVGGIPIIGDAAQSILTSQTDMASQLIDATTSSVKENGIYGTITSVTTSVTQNVINGAQSTTESITESVSQALDTTAS…
Lactuca sativa 12	LS_XP_052622139.1	MDSDEDNVEQGSTELKYLEFLNKIVALFLGLLSNVYTFIKEHIGISEKTIASVESTVGSAVGPLVNKLTDFLQSILVFVDNKIDEYAPSSLKSLLGNLHSQITNPTDTANAALTKTKSLLGGIPILGNVLGGVTDSISNTTDAAHELIDKTTSLVTDNPLSQALNTAAGKMMEEAQSAGKKAALKSVYASLTLLLLPLIAEVWYKANTKEWFRRLANLILPLIEKLCNAYNDLVEKMVDKGYSFFDYLPTIPIKEMEAAYKLVKTKNDSLAAVAGGIEDVGEMASNIVGNIPLVGGIASSITETADHMIDNTASLVMDNPLSQAVESAADNMIQGTEEFATKAALHSVYSALTLLICPAIAEVCYKLSQYKIIKAMGKAILPLIEKLCEWYNQKLEDLD…
Manihot esculenta 1	ME_KAG8641615.1	MENEKKNSELKHLGFARMAAIQALICVSNLYDYAKQNSGPLRSTFGAVERAVTAVVNPVCQKFKDVPDDLLVFLDKKVDEGTRKFDKHAPAVAKQAVNQAQSLLQVASQKVLELVHEASVGGPRAAVRYAATESRHFALTQSVKVWIKLNRFPVVHKVADVATPTAAHWSEKYNYLVKDMAQKGYRVFAYVPLVPIDEIAKAYKQYEAEKKENGTEHKHDDSSDSD
Manihot esculenta 2	ME_KAG8648281.1	MAEVEGNVDVQQMVNEEEEMLKYLGFVQVGAIYARSSFKNLYVYAKDKSGPFKPGVETVAGTVKNVVRPVYHKSRDVSNEVLKFVDRKVDETVTTLDRYVPEKVKQVPAQAYSVAREAPGAALAVASEVQRTGVIETASGLAKNVYTKYEPTVKELQSKYEPKAEEFAANAWRKLNELPLVPQAANVVVPTAAYFSEKYNETVRSTAEKGFRVSSFLPLVPTERIAKVFGDKGSQSEPVASS
Manihot esculenta 3	ME_OAY32361.1	MEIEKKNPDLKRLGFVRIAAIQALVCVSNLYDYAKQNLGPLRSTVGTVESAVTTVVSPVYRKFKDLPDELLLYLDNKVDEGTRKFDKNAPPVAKQAVSQAHSWLQIASEKAQELVNEARVGGPRAAVRYATSEFKRLALTQSVKAWIKLNEFPVVHTVADMAVPTAAHWSEKYNHLVKGMAEKGYTVFGYVPLVPIDDIAKAYKQGKAEKKANETAHKSDSSDSD
Manihot esculenta 4	ME_OAY34317.1	MENEKKNSELKHLGFARMAAIQALICVSNLYDYAKQNSGPLRSTFGAVERAVTAVVNPVCQKFKDVPDDLLVFLDKKVDEGTRKFDKHAPAVAKQAVNQAQSLLQVASQKVLELVHEASVGGPRAAVRYAATESRHFALTQSVKVWIKLNRFPVVHKVADVATPTAAHWSEKYNYLVKDMAQKGYRVFAYVPLVPIDEIAKAYKQYEAEKKENGTEHKHDDSSDSD
Manihot esculenta 5	ME_OAY44043.1	MAEGEGNVNVQQQMVNDEEENLKYLEFVQVAAIHAVVTFTNLYLYAKDKSGPLKPGVETVEGTVKSVVGPVYDKFHDVPNEVLKFVDRKVDESVTSLDRRVPPVVKQVSVQAYSVAREAPGAARAVVSEVHNSGVKETASGLAKTLYTKCEPKAKELYSKYEPKAEQCAVTAWRKLNQLPLFPQVAHVVVPTAAYCSEKYNQTVLSTAEKGYRVSSYLPLVPTERIAKVFSDDVVQSPECVSS
Manihot esculenta 6	ME_OAY49533.1	MAEIEVKEQAEMVQDNDKKLKYLDFVQAAAIYVLICFSAIYDYAKENSGPLKLGVQTVEGTVKTVIGPVYEKFRDVPFELLKFVDLKVDHSLSELDRHVPSLVKQASSQARAVAWEVRRAGMVDAAKSIAKTMYTKYEPTAKELYCKYEPVAERYAVSAWHALNLLPLFPRAAEVAVPTAAYWSEKYNLVVSQTAERGYTAASYLPLIPIEKIAKVFQEDDNGPTVSASEEVVTAQ
Oryza sativa 1	OS_XP_015639219.1	MADSGSDAPISNRPEEEVTVEKTPEMEAAAEEERLRYLEFVQQAAAQVLVLAAAAYAYAKQGAGPLRPGVDHVEGTVKAVVGPVYDRFHGVPLDLLKFLDRKVGESVQELDRRVPPVVKEAPGLARSAAAEVRQAGLVGTATGLAKSAIARAEPRARDLYTRYEPVAERKAAEAWAALNRLPLVPSVTRAVLPAAASLSARYNTAVADGAKRGSAVATYLPLVPTERLSRVFGYPLADAATSPAPEMQPIPSQ
Oryza sativa 2	OS_XP_015647211.1	MAEPNPQVEREVEVEEVRRPKLRYLEFVQVAAAQATICLAGLYALAKDHAGPLRPGVDAVESAVKGVVGPVYGRFHGVPLDVLAFVDRKVDDTVQELDRHLPPTLKAASAKACAVARGVPDVARELTAEVQQSGVTGAARVAYAKVEPVAKGVYGRIQPAAKDLYVRYEPAAEHLAVSTWRSLNNLPLFPQVAQIAVPTAAYWAEKYNKVIAAAADKGYTGAQYLPAIPTERIAKVFGELSPEAQPSKSESAKTQ
Ricinus communis 1	RC_XP_002512427.1	MAEQNVNLQQQMAKENEERLKYLEFVQVAALHAVMTFANLYVYAKDKAGPLKPGVETVEGTVKSVVGPVYDKFHDVPIEVLKFVDRKVDESVTKLDRRVPPVVKQVSAQAYSVAREAPVAARAVASEVQRTGVKETASGLAKTLYAMYEPKAKELYSKYEPKAEQCAVSAWRKLNQLPLFPQVAQVFVPTAAYCSEKYNQTVVSTAEKGYRVSSYLPLVPTQKIAQVFRNEVPESAPIASS
Ricinus communis 2	RC_XP_002514917.1	METEKKMNSKELKHLGFVRMVAVQTLVCVSNLYDYAKQNSGPLRSTVGTVETAVTTVVGPVYQKFKDLPDHLLVFVDNKVDEGTQKFDKHAPPVAKQVASQAQTLMQVALQKVQELVNEARVGGARAAVHFAAKESKHLALTQSVKVWIKLNQFPAVHTVADMAVPTAAHWSEKYNHVIKDMTQKGHTLFGYLPLVPVDEIAKAFKQGKTKAGEKANVAAHQSDSSDSD
Ricinus communis 3	RC_XP_002531884.1	MAESEVEELTLLVPDDDKKLKYLDFVQAAAVYVLACFSSIYEYAKENSGPLKPGVKTVEATVKTVIGPVYDKFRDIPFELFKFVDRKIENFLGELGRLVPSLVKHASNQARSVACEVQRAGVVDAAKNIAKRVYEMYEPMAWELYCMYEPVAEHYAVSVWRCLNRLPLFPQAAQIAVPTAAYWSEKYNEIVCYTADRGYPAAAYLPLIPIEWIAKVFDGGVNGPTISSNGEAVTEL
Solanum lycopersicum 1	SL_XP_004230235.1	MAETNPKPQQPAEMAQIDGEKLKYLEFLQVAMIHAALCVVKVYGYAKENSGPLKPGVQTVEGTVKTVVGPVYDKYHDVPVEVLKFVDRKVDQSVRTIETRVPPMVKQAPAAARSVAADVKSAGVMGAASGLAKTVYAKYEPTAKGLYTKYEPMAEQYAASAWLSLNKFPIVPKVTQAVVPTAAYYSEKYNVMVQQTAEKGYKVASYLPLVPTEKIAKVFSTQPVASS
Solanum lycopersicum 2	SL_XP_004239210.1	MSTNKVEMEKCEVNLKHLGFVRVLALNTAVLLSNLYDYAKQNSGPLRSTVGTVENAVTTVVRPVYDRFKGVPDEVLVFLDKKLDDGTAKFDEHAPPLAKKVVSSVQSLFQKASEVAQGLSKDIQEGGPRAAIYHAGELSKQFGTTQVAVLWYHVNHCPPLHGIAQMAAPTVAHWSEKYNHLVANLQEKGYSVVSYIPLIPVEEISKAYKQVESAATKKEGATDSTSSKSE
Solanum lycopersicum 3	SL_XP_004247432.1	MADAAATPPTDPASTAPPATTDPASTTPPASTDPANTTPPTSTDPADPVAEDERKLKYLDFVQVAAIYVIVCFSTLYEYGKENSGPLKPGVQAVEATVKTVIGPVYEKFHNVPFNLLKFIDLKVADLMTEVESHVPSLLKQTSSKALLIAQKAPELARDLAGEVQHDGLVDTASNVAKTLYTKYEPTVKELYTKYEPVIEKNAVLAWRSLNKLPLFPQVAQILVPTAAYWSEKYNQAVTYASENGYTAAHYLPIIPVERIAKVFEGGATAENEQSVPLTDGTVAPAQ
Speranskia yunnanensis 1	SY_evm.model.ctg000980_np1212.723	MAGENVNSQQQQMAKEEEERLKYLEFVQVAAIHAVVTFTNLYVMAKENAGPLKPGVETVEGTVKCVVGPVYDKFHDVPIEVLKFVDRKVDESVTGLDRRVPPVVKQVSAQAYSVARDAPVAARAVASEVQRTGVKETASGLAKTIYTKYEPKAKELYSKYEPKAEQCAVSAWRRLNQLPLFPQVAQVVVPTAAYCSEKYNQTVVSTAEKGYRVSSYLPLVPTEKIAKVFKNEVPESAPVVSN
Speranskia yunnanensis 2	SY_evm.model.ctg001420_np1212.154	MVESEVKEHTQMVQDNDKNLKYLDFVQIATIYVLVCFSSIYEYAKNNSSPLKPGVQTVEGNIKTVIGPVCDKFRDVPYELLKFIDRKAYAVISESSISQARAMACEVQRTGVVDATKTLYVKYEPTTWELYSKYESVAEHYAVVCYTADRGYHAASFLPLIPVERIAKVFDEAVNGPTSSAFTNGDAMTAQ
Speranskia yunnanensis 3	SY_evm.model.ctg001700_np1212.147	METEKKSSSHKELKHLGLVRIAAIQTLVYVSNLYDYAKQNSGPLRSTVGTVESAVTTVVGPVFQKFKDLPDHLLVFVDNKVDEGTQKFDKHAPTVAKQVASQAQTLLKITLQKVQKLVNEARAGGPRAAVHYAAKESKDLALTQSVKVWIKLNKFPVVHNVAERAVPTAAHWSQKYNHVVKDMTQKGYSVFGYLPLVPIDEIAKAFKQGEAMDKENEVAHKSDSSSDSD
Taraxacum koksaghyz 1	TK_GWHPBCHF033097	MDTLSDFNINHSSINDVMADVAPVTDEPEVQSEKETLKHLGFVEEGIQQVAGYASKVYDYAKENAGTLKPGVETIETTVKTYGGPAYDTLNGVLKFADNKVAQLDSVLPPSVKETAKSLSTTVVSDVKNVGVVETVKELLIKMEPTVEDYASSGWKTISDLPLVAKLAAAIAPLATYITEKYNGTVQQTADEGYKVSSYLPLVPTDKLGRIFSTSTKEDEEVPGGLGGEEATEVP
Taraxacum koksaghyz 2	TK_GWHPBCHF033098	MTDAASVTEEPEVQSQEEKLKHLDFVEDGVKQAVGYASKAYDYAKDKSGPLKPHVETLEGTIKPIVGPAYDKFQDAHTGVLKFVDRKFDEVMPPAVKDATTTARSLSTNVASEVKNNGVLGTAKELLVKIEPVAEEYASSAWKTFNYVPYVTTFAKAVAPTASYYSEKYNETVQQTADEGYKVSSYLPLVPTDKIARVFSIPEPESAGPGGEAEDKEVPGGGEGGEAA
Taraxacum koksaghyz 3	TK_GWHPBCHF033101	MADNAVPVSNQPEVQSEQEKLKYLTFVQEAAKQAVPYASKAYDYAKENSGSLKPGVEAIEGTLKTVVGPARDTFQNVPADVLKFVDRKVEESVAKAMASSVATEIKSHGVMETASGFAKTAYTKMEPTAKELYVKYEPVAEQHANAAWHSLNKMPLFRSVAKVVIPTAAFLSEKYNETVQHTAEEGYQVSSYLPLVPTEKIAKVFKAPEEPEVELEPEHVVHSGEEGAVVAH
Taraxacum koksaghyz 4	TK_GWHPBCHF033102	MADNAVPVSSQPEVQSEQEKLKYLTFVQEAAKQAVPYASKAYDYAKENSGSLKPGVEAIEGTLKTVVGPARDTFHNVPANVLKFVDRKVEESVTKAMASSVATEIKSHGVMETASGFAKTAYTKMEPTAKELLVKYEPVAEQHAAAAWHSLNKMPLFRSVAKVVIPTAAFLSEKYNETVQHTAEEGYQVSSYLPLVPTEKIAKVFKAPEEPEVELEPEHVVHSGEEGAVDLSWHID
Taraxacum koksaghyz 5	TK_GWHPBCHF033105	MADNAVPVSNQPEVQTEHEKLKYLTFVQEAAKQAVPYASKAYDHAKENSGSLKPGVEAIEGTLKTVVGPARDTFHNVPADVLKFVDRKVEESVTKAMASSVATEIKSHGVMETASGLAKTAYTKMEPTAKELHVKYEPVAEQHAAAAWHSLNKMPLFRSVAKVVIPTAAFLSEKYNETVQHTAEEGYQVSSYLPLVPTEKIAKVFKAPEEPEVELEPEHVVHSGEEGAVVAH
Taraxacum koksaghyz 6	TK_GWHPBCHF033106	MAENNVPITTQPESEQERLKYLQFVQVALLHAVVYASRVYGYAKDNSGPLKPGVETIEGTLKTVVGPAYDKFYDVPVEVLKFVDRKVDESVTIFDSRVPPLLKEVKTAGMMETASGLAKTAYTKIEPTAKGLYVKYEPVAEQYAASAWHSLNQLPLFLKVAKVVVPKAAYYSEKYNQTVQQSAEKGYKVSSYLPLVPTERIAKVFNNV
Taraxacum koksaghyz 7	TK_GWHPBCHF033213	MAENNVPITTQPESEQERLKYLQFVQVALLHAVVYASRVYGYAKDNSGPLKPGVETIEGTLKTVVGPAYDKFYDVPVEVLKFVDRKVDESVTIFDSRVPPLLKEVKTAGMMEPPSGLAKTAYTKIEPTAKGLYVKYEPVAEQYAASAWHSLNQLPLFLKVAKVVVPTAAYYSEKYNQTVQQSAEKGYKVSSYLPLVPTERIAKVFNNV
Taraxacum koksaghyz 8	TK_GWHPBCHF033215	MADNAVPVSSQPEVQSEQEKLKYLTFVQEAAKQAVPYASKAYDYAKENSGSLKPGVEAIEGTLKTVVGPARDTFHNVPADVLKFVDRKVEESVTKAMASSVATEIKSHGVMETASGFAKTAYTKMEPTAKELLVKYEPVAEQHAAAAWHSLNKMPLFRSVAKVVIPTASFLSEKYNETVQHTAEEGYQVSSYLPLVPTEKIAKVFKAPEEPEVELEPEHVVHSGEEGAVVAH
Taraxacum koksaghyz 9	TK_GWHPBCHF033216	MADNAVPVSNQPEVQSEQEKLKYLTFVQEAAKQAVPYASKAYDYAKENSGSLKPGVEAIEGTLKTVVGPARDTFQNVPADVLKFVDRKVEESVAKAMASSVATEIKSHGVMETASGFAKTAYTKMEPTAKELYVKYEPVAEQHANAAWHSLNKMPLFRSVAKVVIPTAAFLSEKYNETVQHTAEEGYQVSSYLPLVPTEKIAKVFKAPEEPEVELEPEHVVHSGEEGAVVAH
Vernicia fordii 1	VF_GWHPAAEU028184	MRRFLLFFHQFLFNFSLIAFSISLFSVTGISLESRFSFFKPIRFRFDQGSSIMAERDVNLQQQMTKEEEEERLKYLEFVQVAAIHAVMTFVNLYLYAKDKSGPLKPGVETVEGTVKSVVGPVYDKYHDVPIEVLKFVDRKVDESVNGLDRRVPPVVKQVSAQAFSVAREAPVAARAVASEVQRAGVKETASGLAKNLYTKCEPKAKELYTKYEPKAEQCAVTAWRKLNQLPLFPHVAQVVVPTAAYCSEKYNQTVLSTAEKGYRMSSYLPLVPTERIAKVFRNEEPLYTPLVSS
Vernicia fordii 2	VF_GWHPAAEU046534	MAESELKQQTEMVQDDDRNKLKYLDFVQVAAIYVLVCFSTIYEYAKENSGPLKLGVQTVEGTVRTVIGPVYDKFRDVPIELLKFVDRKVDDSLSELDRHVPSLVKQASSQARAVACEVQRAGMLDAAKSIAKTMYTKYEPTAKELYCKYEPVAEHYAVSAWRSLNRLPLFPQAAHIAVPTAAYWSEKYNQVVGYTADRGYTVAAYLPLIPIERIAKVFDEIVDGPSLSTNGKGVRAQ
Vernicia fordii 3	VF_GWHPAAEU055987	MLKMESEKKTNQEGPELKRLGFVRIAAVQTLMCVSNLYNYAKQNSGPLRSTVGTVEGAVTTVVGPVYRKFKDVPDDLLVFLDKKVDEGTREFDKHAPPVAKKAVSRAQSLIQIASYKVQELVQQASVGGPRAALHYAARESKHTVLTQSVKVWIKANQFPVIHTVADKAFPTAAHWSEKYNHVVKNMTQKGYPVFGYLPLVPIDEIAKAYNKENATADKSDLSDSD
Zea mays 1	ZM_NP_001149834.1	MADSATNDAPLVASNQPTEEEVTVERAAATEEQEEERLRYLEFVQQAAAQALVLAAAAYAYAKQGAGPLRPGVDQVEGTVKAVVGPVYDRFHAVPLDLLKFIDRKVGESVEEIDRRVPPVVKEAPTLARSAAKEVRQAGLVGTATGLAKSAIARAEPKARELYTRYEPVAERRAAEAWVALNRLPLVPSVTRAVLPTAAQLSARYNSAVRDGAKRGNAVATYLPLVPTERLARVFRYPVADVAAAPEMQPIPSQ
Zea mays 2	ZM_NP_001307404.1	MAEEQSNPQHQQAEEREVMVEQQQPRRAPKLRYLDFVQVAAAQAAVCLAGLYGLAKDHAGPLRPSVDAVESAVKGVVSPVYDRFGGLPLDVLAFVDRKVDDTVHEVDKHLPGALKAASAHVYAVVRGVPEVARELAAEAQRSGVRGAARAALAMTEPVARDVYGRVEPVAKDLYVRYEPAAEHLAVSAWRSLNGLPVFPHVAEIVVPTAAHWADKYNRAVAAAAEHGYAGAKYLPAIPTERIAKVFSSAPEAEPLAEGQ

## Sheet: Identified SRPP protein
species and number	protein id		amino acid sequence
Arabidopsis thaliana 1	AT_ANM64042.1		MIFCGLINLQVCFALLQVDMSVTELDRRVPPVVKQVSAQAISAAQIAPIVARALASEVRRAGVVETASGMAKSVYSKYEPAAKELYANYEPKAEQCAVSAWKKLNQLPLFPRLAQVAVPTAAFCSEKYNDTVVKAAEKGYRVTSYMPLVPTERISKIFAEEKAETEPLEFHPLD
Lactuca sativa 1	LS_XP_023747406.1		MADASSVTDEPEYFLSLLQKVQSEQEKLKHLEFVEAALVQAIVYASKAYDFAKDKTGPLKPSVETFETHVKTVVGPAYEKLQDYPIVALKFVDRKVDESVTQIDGAMPPYVKGLTTTTKGLLVKVDPVAEGYASSAWKTLNYLPFVTTVAKAIAPSATLITEKYNQTAQQTSSFLPLVPTEKISRVFAIPSDTKPDEPVEEVPRGEEEAVEEAGEEVVEPAAAGEEEVVEA
Solanum lycopersicum 1	SL_XP_019067023.1		MAETNPKPQQPAEMIDGEKLKYLEFLQVAMIHAALCVVKVYGYAKENSGPLKPGVQTVEGTVKTVVGPVYDKYHDVPVEVLKFVDRKVDQSVRTIETRVPPMVKQAPAAARSVAADVKSAGVMGAASGLAKTVYAKYEPTAKGLYTKYEPMAEQYAASAWLSLNKFPIVPKVTQAVVPTAAYYSEKYNVMVQQTAEKGYKVASYLPLVPTEKIAKVFSTQPVASS
Taraxacum koksaghyz 1	TK_GWHPBCHF027019		MKQAPSQAKLSEWREQRRKTYIKYEPTAKELYKSYEPVAEKYAVQAWRSLNKLPVFPQVAQVAVPTAAFMAEKYNVGVCYTAEKGYPVAEYLPLIPIEKIAKVFQEDQDQHVAQVDKDKLFMLIHD
