# Supplementary material for: Genome-Wide Identification and Expression Analysis of the REF Genes in 17 Species
Source: Curr Issues Mol Biol. 2024 Oct 22;46(11):11797–816. doi: 10.3390/cimb46110701 (PMC11592748; doi:10.3390/cimb46110701)
Supplement: Supplementary file 1 [file cimb-46-00701-s001.zip › Supplementary Files/Table S2.xls]

## Sheet: Sheet1
Species	Acronym	Family	Life Form	Life Span	Distribution range	Habitat Affiliation
Hevea brasiliensis	HB	Euphorbiaceae	Tree	Perennial	Native to Amazon Basin, cultivated in SE Asia, Africa et al.	Tropical, humid, loamy soils
Ricinus communis	RC	Euphorbiaceae	Shrub	Perennial	Native to Mediterranean Basin, widespread in tropics	Disturbed areas, non-wetlands
Manihot esculenta	ME	Euphorbiaceae	Shrub	Perennial	Native to South America, grown in tropics worldwide	Well-drained soils, tolerant of drought
Jatropha curcas	JC	Euphorbiaceae	Shrub/Tree	Perennial	Native to Central America, grown in tropical regions	Dry, sandy, or gravelly soils
Vernicia fordii	VF	Euphorbiaceae	Tree	Perennial	Native to China, grown in subtropical regions	Well-drained soils, humid climate
Speranskia yunnanensis	SY	Euphorbiaceae	Herb	Annual	Native to Yunnan, China	Found in temperate and mountainous areas
Euphorbia peplus	EP	Euphorbiaceae	Herb	Annual	Native to Europe and Asia	Open areas such as houses, roadsides and meadows
Euphorbia lathyris	EL	Euphorbiaceae	Herb	Annual/Biennial	Native to Europe, invasive in other regions	Dry, rocky areas, roadsides
Eucommia Ulmoides	EU	Eucommiaceae	Tree	Perennial	Native to China	Warm temperate regions, often cultivated
Lactuca sativa	LS	Asteraceae	Herb	Annual	Domesticated worldwide, origin Mediterranean region	Temperate climates, cultivated fields
Taraxacum kok-saghyz	TK	Asteraceae	Herb	Perennial	Native to Kazakhstan	Cold region, salinized meadow
Ficus microcarpa	FM	Moraceae	Tree	Perennial	Native to Southeast Asia, introduced worldwide	Tropical forests, often found in urban areas
Ficus hispida	FH	Moraceae	Tree	Perennial	Native to Asia and Australia	Riparian zones, tropical forests
Arabidopsis thaliana	AT	Brassicaceae	Herb	Annual	Native to Eurasia, grown worldwide as a model organism	Flat land, hillside, river, roadside, etc
Solanum lycopersicum	SL	Solanaceae	Herb	Annual/Perennial	Domesticated, native to South America	Cultivated fields, various climates
Oryza sativa	OS	Poaceae	Herb	Annual	Domesticated in Asia, grown in warm regions worldwide	Wetlands, irrigated fields
Zea mays	ZM	Poaceae	Herb	Annual	Domesticated in Mexico, grown worldwide	Cultivated fields, temperate to tropical regions
