# Supplementary material for: Genome-Wide Identification and Expression Analysis of the REF Genes in 17 Species
Source: Curr Issues Mol Biol. 2024 Oct 22;46(11):11797–816. doi: 10.3390/cimb46110701 (PMC11592748; doi:10.3390/cimb46110701)
Supplement: Supplementary file 1 [file cimb-46-00701-s001.zip › Supplementary Files/Table S3.xls]

## Sheet: genome
Latin name	Table	Assembly level	Genome size	Link	Genbank	Refseq	Source
Ricinus communis	RC	Chromosome	315.6 Mb	ASM1957865v1	GCA_019578655.1	GCF_019578655.1	NCBI
Manihot esculenta	ME	Chromosome	639.6 Mb	M.esculenta_v8	GCA_001659605.2	GCF_001659605.2	NCBI
Jatropha curcas	JC	Scaffold	266.8 Mb	RJC1_Hi-C	GCA_014843425.1	GCF_014843425.1	NCBI
Vernicia fordii	VF	Scaffold	1176.3 Mb	GWHAAEU00000000			CNCB
Speranskia yunnanensis	SY	Chromosome	398.32 Mb	https://figshare.com/articles/dataset/Speranskia_yunnanensis/15057930			figshare.com
Euphorbia peplus	EP	Chromosome	267.2 Mb	ASM2841179v1	GCA_028411795.1		NCBI
Euphorbia lathyris	EL	Chromosome	259.86Mb	https://figshare.com/articles/dataset/High-quality_genome_assembly_of_the_biodiesel_plant_Euphorbia_lathyris/14909913/1			figshare.com
Ficus microcarpa	FM	Chromosome	436 Mb	GWHABKV00000000.1			CNCB
Ficus hispida	FH	Chromosome	370 Mb	GWHALOG00000000			CNCB
Hevea brasiliensis	HB	Chromosome	1.9 Gb	ASM3005281v1	GCA_030052815.1	GCF_030052815.1	NCBI
Eucommia ulmoides	EU	Chromosome	947.9 Mb	GWHBISF00000000			CNCB
Lactuca sativa	LS	Chromosome	2.6 Gb	Lsat_Salinas_v11	GCA_002870075.4	GCF_002870075.4	NCBI
Taraxacum kok-saghyz	TK	Chromosome	1101.8 Mb	GWHBCHF00000000			CNCB
Solanum lycopersicum	SL	Chromosome	827.4 Mb	SL3.1	GCA_000188115.4	GCF_000188115.5	NCBI
Oryza sativa	OS	Chromosome	373.8 Mb	IRGSP-1.0	GCA_001433935.1	GCF_001433935.1	NCBI
Arabidopsis thaliana	AT	Chromosome	119.1 Mb	TAIR10.1	GCA_000001735.2	GCF_000001735.4	NCBI
Zea mays	ZM	Chromosome	2.2Gb	Zm-B73-REFERENCE-NAM-5.0	GCA_902167145.1	GCF_902167145.1	NCBI

## Sheet: transcriptome
name	SRR	tissue
Euphorbia lathyris	SRR15084680	leaf
Euphorbia peplus	SRR18556276	leaf
Euphorbia peplus	SRR18556275	leaf
Euphorbia peplus	SRR18556274	leaf
Euphorbia peplus	SRR18556273	leaf
Jatropha curcas	SRR10901870	leaf
Jatropha curcas	SRR10901871	leaf
Speranskia yunnanensis	SRR15130571	leaf
Vernicia fordii	CRR057058	leaf
Vernicia fordii	CRR057096	leaf
Vernicia fordii	CRR057097	leaf
Jatropha curcas	SRR12599145	leaf
Jatropha curcas	SRR12599146	leaf
Jatropha curcas	SRR12599147	leaf
Ficus microcarpa	SRR8594168	leaf
Ficus microcarpa	SRR8594169	leaf
Lactuca sativa	SRR25473710	leaf
Lactuca sativa	SRR25473711	leaf
Lactuca sativa	SRR25473712	leaf
Taraxacum kok-saghyz	SRR23357769	leaf
Taraxacum kok-saghyz	SRR23357768	leaf
Taraxacum kok-saghyz	SRR23357767	leaf
Solanum lycopersicum	SRR22200740	leaf
Solanum lycopersicum	SRR22200739	leaf
Solanum lycopersicum	SRR22200738	leaf
Oryza sativa	SRR20280282	leaf
Oryza sativa	SRR20280283	leaf
Oryza sativa	SRR20280284	leaf
Arabidopsis thaliana	SRR14278330	leaf
Arabidopsis thaliana	SRR14278331	leaf
Arabidopsis thaliana	SRR14278332	leaf
Zea mays	SRR21977330	leaf
Zea mays	SRR21977329	leaf
Zea mays	SRR21977328	leaf
Hevea brasiliensis	SRR6668814	leaf
Hevea brasiliensis	SRR6668813	leaf
Hevea brasiliensis	SRR6668812	leaf
Hevea brasiliensis	SRR6668802	leaf
Hevea brasiliensis	SRR6668808	leaf
Hevea brasiliensis	SRR6668809	leaf
Eucommia ulmoides	SRR10854870	mature leaf
Eucommia ulmoides	SRR10854871	mature leaf
Eucommia ulmoides	SRR10854872	mature leaf
Maninot esculenta crantz	SRR22163931	green leaves
Maninot esculenta crantz	SRR22163932	green leaves
Maninot esculenta crantz	SRR22163933	green leaves
Ricinus communis	SRR12429611	leaf
Ricinus communis	SRR12429614	leaf
Ricinus communis	SRR12429615	leaf
Ricinus communis	SRR12429609	stem
Ricinus communis	SRR12429610	stem
Ricinus communis	SRR12429612	stem
Eucommia ulmoides	SRR21517683	Close to the tip of the leaf
Eucommia ulmoides	SRR21517684	Close to the tip of the leaf
Eucommia ulmoides	SRR21517685	Close to the tip of the leaf
Ricinus communis	SRR12429617	Dormant seeds
Ricinus communis	SRR12429616	Dormant seeds
Eucommia ulmoides	SRR15100428	redleaf
Eucommia ulmoides	SRR15100425	redleaf
Eucommia ulmoides	SRR15100427	redleaf
Euphorbia lathyris	SRR7007159	latex
Euphorbia lathyris	SRR7007160	latex
Euphorbia lathyris	SRR7007156	latex
Euphorbia peplus	SRR18556263	latex
Euphorbia peplus	SRR18556264	latex
Euphorbia peplus	SRR18556263	latex
Euphorbia peplus	SRR18556265	latex
Euphorbia peplus	SRR18556266	latex

## Sheet: Hevea brasiliensis
Variety and organization	SRA
RRIM929bark1	SRR11668402
RRIM929bark2	SRR11668403
RRIM929bark3	SRR11668404
RRIM600latex1	SRR11668405
RRIM600latex2	SRR11668406
RRIM600latex3	SRR11668407
PB260latex1	SRR11668409
PB260latex2	SRR11668410
PB260latex3	SRR11668411
PB260bark1	SRR11668412
PB260bark2	SRR11668413
PB260bark3	SRR11668414
RRIM929latex1	SRR11668401
RRIM929latex2	SRR11668415
RRIM929latex3	SRR11668416
RRIM600bark1	SRR11668408
RRIM600bark2	SRR11668417
RRIM600bark3	SRR11668418
PR107flower1	SRR13709428
PR107flower2	SRR13709429
PR107flower3	SRR13709430
GT1flower1	SRR13709435
GT1flower2	SRR13709436
GT1flower3	SRR13709437
Ry93114flower1	SRR13709438
Ry93114flower2	SRR13709439
Ry93114flower3	SRR13709440
Ry73397latex1	SRR15372767
Ry73397latex2	SRR15372768
Ry73397latex3	SRR15372769
GT1bark1	SRR1544255
GT1bark2	SRR1544256
GT1bark3	SRR10394874
