# Supplementary material for: Genome-Wide Identification and Expression Analysis of the REF Genes in 17 Species
Source: Curr Issues Mol Biol. 2024 Oct 22;46(11):11797–816. doi: 10.3390/cimb46110701 (PMC11592748; doi:10.3390/cimb46110701)
Supplement: Supplementary file 1 [file cimb-46-00701-s001.zip › Supplementary Files/Table S4.xls]

Sequence ID	Number of Amino Acid	Molecular Weight	Theoretical pI	Instability Index	Aliphatic Index	Grand Average of Hydropathicity
AT_AEC10887.1	235	26642.18	4.42	49.14	94.13	-0.14
AT_AEE34636.1	240	26425.14	8.9	21.94	78	-0.382
AT_AEE34637.1	240	26425.14	8.9	21.94	78	-0.382
AT_AEE74249.1	246	27194.48	8.31	36.96	88.05	-0.217
EL_Casp11967.t1	212	24027.39	5.38	34.9	85.57	-0.231
EL_Casp18303.t1	236	26138.3	9.02	30.62	96.74	-0.359
EL_Casp30148.t1	246	27478.52	8.81	37.72	87.48	-0.297
EP_WCJ21354.1	200	22996.14	5.41	41.83	75.1	-0.332
EP_WCJ38759.1	246	27686.18	9.34	29.55	89.07	-0.489
EP_WCJ38760.1	237	26624.96	9.37	30.51	91.22	-0.45
EP_WCJ43108.1	239	26508.38	8.95	40.16	85.15	-0.315
EU_GWHPBISF007478	248	27427.28	6.15	29.99	87.74	-0.174
EU_GWHPBISF020461	246	26787.01	8.64	38.38	87.56	-0.079
EU_GWHPBISF022542	610	62922.52	9.36	18.01	109.77	0.398
EU_GWHPBISF022543	472	51007.18	9.39	22.1	102.16	0.114
EU_GWHPBISF022544	297	29868.65	9.41	5.47	105.08	0.506
EU_GWHPBISF022545	241	26805.97	9.28	17.79	124.23	0.444
EU_GWHPBISF024282	225	24976.89	6.32	30.63	100.53	0.149
EU_GWHPBISF024283	185	20989.31	6.59	35.03	86	0.109
EU_GWHPBISF024284	216	24602.86	8.97	31.16	98.38	0.101
FH_GWHPALOG004230	253	27792.87	6.55	33.55	88.58	-0.239
FH_GWHPALOG019551	248	27202.74	4.75	36.44	89.64	-0.135
FH_GWHPALOG020867	389	42540.53	9.01	55.54	112.26	0.231
FM_GWHPABKV004318.1	253	27681.68	6.92	31.68	88.97	-0.269
FM_GWHPABKV021405.1	243	26777.38	4.91	34.4	90.25	-0.125
FM_GWHPABKV022767.1	409	44318.57	8.77	61.73	112.47	0.261
HB_KAJ9128495.1	154	17464.95	4.78	53.03	91.04	-0.126
HB_KAJ9128496.1	216	24060	4.5	39.52	82.04	-0.096
HB_KAJ9128592.1	117	12759.31	4.58	36.28	80.09	-0.406
HB_KAJ9128593.1	204	22158.35	4.71	28.92	104.46	0.129
HB_KAJ9128594.1	542	55534.21	4.85	40.2	101.14	0.058
HB_KAJ9128595.1	528	54051.47	4.78	40.96	101.06	0.065
HB_KAJ9131410.1	138	14737.7	4.85	34.09	94.71	-0.012
HB_KAJ9131411.1	258	27288.95	5.02	28.4	106.51	0.041
HB_KAJ9131412.1	274	28968.84	4.98	29.49	105.99	0.01
HB_KAJ9169335.1	223	24722.2	8.59	33.15	87.85	-0.298
HB_KAJ9170369.1	79	8923.96	4.53	35.47	83.8	-0.649
HB_KAJ9176187.1	225	24758.34	8.9	32.2	82.31	-0.33
HB_KAJ9180262.1	243	26948.71	6.22	29.27	84.53	-0.274
HB_KAJ9185929.1	203	21467.81	5.04	21.07	118.77	0.336
HB_KAJ9185933.1	178	19378.52	5.69	22.85	113.43	0.262
HB_KAJ9187763.1	230	25743.45	5.6	35.57	84.35	-0.191
JC_XP_012085677.1	228	24868.3	9.27	36.4	86.32	-0.35
JC_XP_012089011.1	240	26817.7	7.67	31.98	85.29	-0.32
LS_XP_023736602.1	212	23402.91	8.51	30.07	92.78	-0.09
LS_XP_023736622.1	212	23494.79	6.76	37.16	88.63	-0.305
LS_XP_023736626.1	231	25112.35	5.36	47.93	79	-0.346
LS_XP_023736631.1	214	23684.18	4.52	54.87	72.85	-0.565
LS_XP_023736633.1	230	25040.04	4.8	48.18	77.96	-0.486
LS_XP_023747405.1	238	25398.38	4.26	44.05	91.3	-0.162
LS_XP_023747407.1	223	24204.27	4.51	40.28	84.8	-0.246
LS_XP_023747408.1	226	24465.68	4.51	42.24	90.09	-0.173
LS_XP_023747409.1	228	24299.4	4.37	31.93	94.91	-0.101
LS_XP_023771881.1	243	27311.3	5.93	35.02	85.84	-0.188
LS_XP_042753797.1	787	82138.67	4.53	27	102.99	0.122
LS_XP_052622139.1	452	48743.96	4.6	31.72	106.64	0.119
ME_KAG8641615.1	226	25228.75	8.86	32.1	82.43	-0.412
ME_KAG8648281.1	242	26692.3	7.74	39.71	79.67	-0.348
ME_OAY32361.1	225	24917.51	9.08	37.76	86.27	-0.359
ME_OAY34317.1	226	25228.75	8.86	32.1	82.43	-0.412
ME_OAY44043.1	243	26740.43	6.14	31.21	85.68	-0.254
ME_OAY49533.1	236	26364.23	5.39	31.83	92.58	-0.12
OS_XP_015639219.1	253	26859.58	6.22	42.15	90	-0.147
OS_XP_015647211.1	255	27392.35	7.73	32.81	91.88	-0.121
RC_XP_002512427.1	241	26731.74	8.99	33.41	85.31	-0.248
RC_XP_002514917.1	229	25130.84	9.13	27.54	83.41	-0.282
RC_XP_002531884.1	236	26407.4	5.04	37.1	93.39	0.006
SL_XP_004230235.1	227	24665.63	9.22	31.94	83.3	-0.13
SL_XP_004239210.1	230	25154.64	7.09	34.5	87.7	-0.249
SL_XP_004247432.1	287	30947.08	4.88	34.03	86.72	-0.176
SY_evm.model.ctg000980_np1212.723	242	26695.61	8.58	35.03	85.29	-0.252
SY_evm.model.ctg001420_np1212.1548	191	21395.32	5.26	26.9	83.66	-0.152
SY_evm.model.ctg001700_np1212.147	229	25293.9	9.25	33.7	86.38	-0.376
TK_GWHPBCHF033097	235	25166.22	4.47	38.78	87.87	-0.245
TK_GWHPBCHF033098	228	24547.32	4.75	40.76	69.3	-0.485
TK_GWHPBCHF033101	232	25351.65	5.35	47.8	76.51	-0.355
TK_GWHPBCHF033102	236	25829.21	5.34	52.7	78.52	-0.33
TK_GWHPBCHF033105	232	25284.61	5.68	43.56	78.19	-0.352
TK_GWHPBCHF033106	208	23174.69	8.79	39.04	89.9	-0.201
TK_GWHPBCHF033213	208	23169.67	8.5	41.82	89.42	-0.206
TK_GWHPBCHF033215	232	25286.62	5.44	50.44	77.76	-0.319
TK_GWHPBCHF033216	232	25351.65	5.35	47.8	76.51	-0.355
VF_GWHPAAEU028184	294	33313.49	9.14	33.43	87.14	-0.143
VF_GWHPAAEU046534	237	26552.4	6.34	34.09	90.51	-0.211
VF_GWHPAAEU055987	226	25045.7	9.3	30.95	83.23	-0.37
ZM_NP_001149834.1	254	27346.13	6.67	45.71	91.93	-0.189
ZM_NP_001307404.1	259	27816.58	6	38.25	90.5	-0.134
Average Value	255.3908046	27849.18333	6.754367816	35.57954023	89.96551724	-0.170126437
