# Supplementary material for: Genome-Wide Identification and Expression Analysis of the REF Genes in 17 Species
Source: Curr Issues Mol Biol. 2024 Oct 22;46(11):11797–816. doi: 10.3390/cimb46110701 (PMC11592748; doi:10.3390/cimb46110701)
Supplement: Supplementary file 1 [file cimb-46-00701-s001.zip › Supplementary Files/Table S5.xls]

## Sheet: Leaf tissue(fpkm)
	AT_leaf1	AT_leaf2	AT_leaf3	EP_leaf1	EP_leaf2	EP_leaf3	RC_leaf1	RC_leaf2	RC_leaf3																															ME_purpleleaf	ME_purpleleaf	ME_purpleleaf	ME_greenleaf	ME_greenleaf	ME_greenleaf
REF1	8.16221	8.62924	9.587	0.993659	0.745691	0.333877	8.89547	7.52324	11.3102																															0.562952	0.394821	0.411295	0.863475	0.717307	0.383905
REF2	0.470443	0.621702	0.488601	455.649	285.811	473.297	303.721	233.001	213.023																															36.8495	36.2319	35.2222	25.6488	25.8601	28.0801
REF3	21.7439	23.2959	23.3274	496.609	614.524	503.04	82.6002	84.7505	76.6065																															22.3703	22.7332	24.2726	30.4077	27.6925	31.0005
																																								19.8068	18.9763	17.3799	38.9697	37.3875	36.5109
	JC_leaf1	JC_leaf2	JC_leaf3	OS_leaf1	OS_leaf2	OS_leaf3	ZM_leaf1	ZM_leaf2	ZM_leaf3																															67.9084	60.461	64.5724	94.2728	103.907	102.02
REF1	184.511	44.8121	45.9904	183.433	170.142	151.083	286.682	257.078	262.965
REF2	107.634	98.4515	94.3667	522.039	382.706	380.769	456.764	504.907	493.521
	ME_leaf1	ME_leaf2	ME_leaf3
REF1	0.863475	0.717307	0.383905
REF2	25.6488	25.8601	28.0801
REF3	30.4077	27.6925	31.0005
REF4	38.9697	37.3875	36.5109
REF5	94.2728	103.907	102.02
	EU_leaf1	EU_leaf2	EU_leaf3
REF1	15.5003	15.3828	12.9195
REF2	378.118	285.311	340.219
REF3	1.59152	0.816193	1.43352
REF4	183.16	101.998	120.587
REF5	607.082	1132.35	668.194
REF6	2.17835	0	1.04645
REF7	33.4304	13.3772	23.7254

## Sheet: hevea brasiliensis(fpkm)
gene_id		Ry93114leaf1	Ry93114leaf2	Ry93114leaf3	Reken501leaf1	Reken501leaf2	Reken501leaf3	RRIM600latex1	RRIM600latex2	RRIM600latex3	PB260latex1	PB260latex2	PB260latex3	Ry73397latex1	Ry73397latex2	Ry73397latex3	RRIM929latex1	RRIM929latex2	RRIM929latex3	RRIM929bark1	RRIM929bark2	RRIM929bark3	PB260bark1	PB260bark2	PB260bark3	RRIM600bark1	RRIM600bark2	RRIM600bark3	PR107flower1	PR107flower2	PR107flower3	GT1flower1	GT1flower2	GT1flower3	Ry93114flower1	Ry93114flower2	Ry93114flower3
P3X46_003184	HB_KAJ9187763.1	5.42673	7.88558	7.6409	7.07497	10.6401	5.22149	5.67844	4.90349	5.78156	5.552	4.27211	3.88891	0.0526224	0.145703	0.03996	0.0210307	0.0164455	0.0760422	0.132816	0.103207	0.144584	3.12604	3.51686	5.28362	0.0721829	0.0621036	0.0852164	33.4824	26.5106	19.0578	26.2138	25.4276	31.7376	44.8432	40.1196	42.6527
P3X46_005499	HB_KAJ9185929.1	126.012	104.237	114.065	150.389	144.565	101.774	51.6728	49.0836	47.8435	182.832	145.051	147.014	93.8403	71.187	100.932	22.4166	20.6657	71.0965	136.296	138.843	100.782	120.761	100.908	161.114	18.7865	44.5637	18.0097	226.409	118.648	174.769	91.7111	66.0515	70.1591	126.421	114.182	114.502
P3X46_005503	HB_KAJ9185933.1	23.1364	38.1719	35.6541	25.9625	25.4346	12.9956	13.5192	14.6139	14.0645	15.1845	10.694	11.5964	977.787	747.117	834.926	4.51926	13.3955	95.8433	137.062	143.773	116.031	11.7716	8.61048	13.3592	45.5411	109.439	44.4147	4.82859	1.56513	3.93519	3.39078	2.42844	3.30512	1.85645	2.38306	2.09445
P3X46_008530	HB_KAJ9180262.1	44.5577	37.1207	40.417	49.1596	45.616	41.7426	251.783	269.816	269.832	75.6179	59.9392	64.4168	241.966	233.048	226.963	957.019	742.515	685.887	530.372	522.908	493.293	58.0994	54.7832	75.7346	487.016	656.63	522.629	217.077	179.674	193.295	221.686	221.939	272.063	308.354	323.14	313.396
P3X46_011526	HB_KAJ9176187.1	90.0055	93.299	85.3794	107.512	80.2637	100.882	47.681	47.9642	49.0052	104.897	86.4751	90.8831	0.339458	0.174056	0.429625	1.45463	1.17874	1.21271	1.63024	1.577	1.32418	71.9662	67.1696	102.921	0.870919	0.240372	0.946733	180.541	172.384	208.093	157.244	145.082	220.574	178.987	189.374	177.462
P3X46_017539	HB_KAJ9169335.1	84.4406	77.212	72.8021	18.3484	41.0809	18.2469	10.1857	10.5577	9.71717	48.1427	37.6154	41.3258	13.1975	12.5756	14.7889	19.6294	16.966	16.3135	18.7254	17.7753	15.8329	26.916	25.894	39.0192	21.9359	11.4163	24.0983	96.6111	88.6297	118.75	65.927	85.8934	124.721	79.9687	84.6623	86.1577
P3X46_018481	HB_KAJ9170369.1	1.65232	0.773778	1.56031	6.15175	6.87204	8.08084	18.6839	32.8215	21.4976	1.40185	1.47193	1.7119	2.37714	1.82831	1.80514	77.19	46.5241	54.1028	110.089	124.891	74.3246	1.33581	0.850216	1.67581	36.0269	85.1451	28.1497	0	0	0	0	0.315912	0	0	0	0
P3X46_034718	HB_KAJ9128592.1	367.311	314.014	317.305	572.335	606.155	424.318	4714.81	4585.37	4684.63	268.157	223.906	222.03	17203.7	18153.6	17642.3	24724.9	20921.3	27418.8	27474.7	27401.2	23076.3	161.633	141.569	228.446	15824.1	32040.9	17894.6	475.884	327.531	321.037	231.224	215.963	206.667	318.716	305.259	323.171
P3X46_034719	HB_KAJ9128593.1	261.33	186.86	227.284	426.351	317.15	337.936	2271.38	2222.02	2229.18	169.581	133.922	133.402	12532.3	12280.1	14212.6	10632.3	10838.2	15934.4	18574.1	19476.8	17821.1	143.436	117.409	183.01	7145.73	25637.6	7481.55	374.934	216.81	295.756	202.091	179.684	183.016	251.297	255.557	239.098
P3X46_034720	HB_KAJ9128595.1	14.0973	10.9734	10.4763	27.1007	23.1413	18.8173	11.6435	11.2586	11.122	13.4803	10.9513	11.622	5.62709	5.93951	4.57995	0.425548	1.30192	4.58236	3.14355	3.49491	4.09062	11.8547	9.71672	15.7326	51.4797	0.803517	45.7184	14.1553	7.89747	8.72845	7.10261	4.56127	4.97224	7.87397	6.36821	8.10681
P3X46_034950	HB_KAJ9128495.1	6.44016	5.02651	6.75429	9.92942	9.68076	9.36373	30.0054	32.1408	30.3133	6.26831	4.99927	5.72263	228.229	179.07	195.956	295.474	208.669	270.382	256.504	267.527	195.341	4.60598	3.16787	6.39965	149.888	365.931	176.705	7.52848	5.64053	6.42769	7.13246	5.49302	5.53022	11.1308	8.49492	8.83743
P3X46_034951	HB_KAJ9128496.1	143.614	151.993	151.17	173.102	97.9912	131.894	28.866	25.7608	26.8712	168.415	132.141	132.747	49.0472	64.8334	81.0757	148.583	121.149	115.904	55.6637	53.7929	49.8182	122.113	111.207	154.267	11.4885	6.43663	12.5694	145.873	74.0517	112.217	46.2636	34.0379	34.7051	59.9121	58.9492	47.9981
P3X46_035072	HB_KAJ9131410.1	993.684	748.773	904.477	1546.81	1209.42	1161.75	50216.9	40094.2	44549.1	1262.29	947.419	955.483	115827	115964	126423	121835	94329.9	162061	168481	166280	127345	805.712	737.121	1041.63	90686.4	245343	105729	1937.62	1184.59	1533.42	1080.39	995.51	1008.59	1291.65	1343.65	1221.57
P3X46_035073	HB_KAJ9131412.1	39.3127	27.6887	25.5667	65.6884	57.0388	45.0032	97.4841	100.78	103.523	28.8728	21.7059	24.688	683.244	546.157	721.588	453.551	381.815	638.229	697.476	796.814	635.06	23.651	18.6277	29.5076	509.112	606.775	546.856	61.0656	24.7907	39.3323	21.1361	14.3311	15.0224	22.9435	24.3827	20.76
