# Supplementary material for: Genome-Wide Identification and Expression Analysis of the REF Genes in 17 Species
Source: Curr Issues Mol Biol. 2024 Oct 22;46(11):11797–816. doi: 10.3390/cimb46110701 (PMC11592748; doi:10.3390/cimb46110701)
Supplement: Supplementary file 1 [file cimb-46-00701-s001.zip › Supplementary Files/Table S6 .xls]

## Sheet: subcellular localization
AT_AEC10887.1?details?cyto: 11, chlo: 2, mito: 1
AT_AEE34636.1?details?cyto: 10, nucl: 2, mito: 1, pero: 1
AT_AEE34637.1?details?cyto: 10, nucl: 2, mito: 1, pero: 1
AT_AEE74249.1?details?cyto: 6, chlo: 3, mito: 3, plas: 1, extr: 1
EL_Casp11967.t1?details?chlo: 3, plas: 2.5, E.R._plas: 2.5, cyto: 2, extr: 2, vacu: 2, E.R.: 1.5, mito: 1
EL_Casp18303.t1?details?cyto: 7.5, cyto_nucl: 4.5, E.R.: 3, mito: 1, vacu: 1, pero: 1
EL_Casp30148.t1?details?chlo: 5, nucl: 2, cyto: 2, mito: 2, extr: 2, plas: 1
EP_WCJ21354.1?details?cyto: 8, chlo: 4, nucl: 2
EP_WCJ38759.1?details?cyto: 8, vacu: 3, E.R.: 2, plas: 1
EP_WCJ38760.1?details?cyto: 10, E.R.: 2, mito: 1, plas: 1
EP_WCJ43108.1?details?chlo: 6, nucl: 2, cyto: 2, mito: 2, plas: 1, extr: 1
EU_GWHPBISF007478?details?cyto: 6, E.R.: 4.5, cyto_nucl: 3.83333, cyto_pero: 3.83333, E.R._plas: 3.5, plas: 1.5, mito: 1
EU_GWHPBISF020461?details?chlo: 9, mito: 3, cyto: 2
EU_GWHPBISF022542?details?plas: 10, vacu: 2, E.R.: 2
EU_GWHPBISF022543?details?cyto: 8, E.R.: 3, vacu: 2, nucl: 1
EU_GWHPBISF022544?details?chlo: 4, mito: 3, extr: 3, nucl: 1, cyto: 1, E.R.: 1, pero: 1
EU_GWHPBISF022545?details?cyto: 9, pero: 2, cysk_nucl: 2, chlo: 1
EU_GWHPBISF024282?details?cyto: 12, mito: 1, extr: 1
EU_GWHPBISF024283?details?nucl: 5.5, chlo: 4, cyto: 4, cysk_nucl: 3.5
EU_GWHPBISF024284?details?cyto: 10, chlo: 2, pero: 2
FH_GWHPALOG004230?details?cyto: 6, mito: 3, chlo: 2, nucl: 2, plas: 1
FH_GWHPALOG019551?details?chlo: 4, cyto: 3.5, plas: 3, cyto_pero: 2.5, vacu: 2, extr: 1
FH_GWHPALOG020867?details?chlo: 5, cyto: 4, extr: 2, nucl: 1, mito: 1, pero: 1
FM_GWHPABKV004318.1?details?cyto: 6, mito: 3, chlo: 2, nucl: 2, plas: 1
FM_GWHPABKV021405.1?details?cyto: 4.5, vacu: 3, cyto_pero: 3, plas: 2.5, E.R._plas: 2.5, E.R.: 1.5, chlo: 1, mito: 1
FM_GWHPABKV022767.1?details?nucl: 7.5, cyto_nucl: 5, chlo: 3, cyto: 1.5, mito: 1, cysk: 1
HB_KAJ9128495.1?details?chlo: 4, cyto: 4, nucl: 3, extr: 3
HB_KAJ9128496.1?details?chlo: 13, nucl: 1
HB_KAJ9128592.1?details?nucl: 4, chlo: 3, cyto: 3, mito: 2, plas: 1, extr: 1
HB_KAJ9128593.1?details?cyto: 6, chlo: 4, mito: 2, nucl: 1, pero: 1
HB_KAJ9128594.1?details?cyto: 11, nucl: 1.5, cysk_nucl: 1.5, extr: 1
HB_KAJ9128595.1?details?cyto: 12, extr: 1, cysk_nucl: 1
HB_KAJ9131410.1?details?cyto: 11, mito: 1, extr: 1, cysk_nucl: 1
HB_KAJ9131411.1?details?chlo: 7, mito: 2, vacu: 2, E.R.: 1.5, E.R._plas: 1.5, extr: 1
HB_KAJ9131412.1?details?chlo: 6, mito: 2, vacu: 2, E.R._plas: 2, plas: 1.5, E.R.: 1.5, extr: 1
HB_KAJ9169335.1?details?E.R.: 5.5, E.R._plas: 4, mito: 3, vacu: 2, pero: 2, plas: 1.5
HB_KAJ9170369.1?details?extr: 5, cyto: 4, chlo: 2, nucl: 2, mito: 1
HB_KAJ9176187.1?details?cyto: 10, chlo: 2, nucl: 1, mito: 1
HB_KAJ9180262.1?details?chlo: 6, mito: 3, nucl: 2, cyto: 1, plas: 1, extr: 1
HB_KAJ9185929.1?details?cyto: 6, chlo: 4, plas: 3, nucl: 1
HB_KAJ9185933.1?details?cyto: 9, chlo: 3, mito: 1, plas: 1
HB_KAJ9187763.1?details?chlo: 4, cyto: 3, plas: 3, vacu: 3, extr: 1
JC_XP_012085677.1?details?cyto: 7, chlo: 3, nucl: 2, mito: 1, pero: 1
JC_XP_012089011.1?details?cyto: 9, chlo: 2, pero: 2, mito: 1
LS_XP_023736602.1?details?cyto: 8, chlo: 2, extr: 2, nucl: 1, mito: 1
LS_XP_023736622.1?details?chlo: 5, mito: 3, nucl: 2, extr: 2, cyto: 1, plas: 1
LS_XP_023736626.1?details?cyto: 6, nucl: 4, chlo: 2, mito: 2
LS_XP_023736631.1?details?chlo: 4, cyto: 4, nucl: 3, extr: 2, mito: 1
LS_XP_023736633.1?details?chlo: 4, nucl: 3, cyto: 3, mito: 2, plas: 1, extr: 1
LS_XP_023747405.1?details?nucl: 4, chlo: 3, cyto: 3, mito: 2, plas: 1, extr: 1
LS_XP_023747407.1?details?cyto: 5, nucl: 4, chlo: 3, mito: 1, extr: 1
LS_XP_023747408.1?details?cyto: 7, nucl: 3, chlo: 2, mito: 1, extr: 1
LS_XP_023747409.1?details?cyto: 5, nucl: 4, chlo: 2, extr: 2, mito: 1
LS_XP_023771881.1?details?cyto: 8, chlo: 3, mito: 2, nucl: 1
LS_XP_042753797.1?details?cyto: 7, nucl: 5, extr: 1, golg: 1
LS_XP_052622139.1?details?plas: 4.5, E.R._plas: 3.5, chlo: 3, nucl: 2, E.R.: 1.5, cyto: 1, mito: 1, extr: 1
ME_KAG8641615.1?details?cyto: 11, chlo: 2, nucl: 1
ME_KAG8648281.1?details?cyto: 5, nucl: 4, chlo: 3, mito: 1, extr: 1
ME_OAY32361.1?details?cyto: 9, nucl: 2, chlo: 1, mito: 1, pero: 1
ME_OAY34317.1?details?cyto: 11, chlo: 2, nucl: 1
ME_OAY44043.1?details?chlo: 14
ME_OAY49533.1?details?chlo: 5, plas: 3.5, E.R._plas: 2.5, cyto: 2, vacu: 2, mito: 1
OS_XP_015639219.1?details?cyto: 5, chlo: 3, plas: 2, extr: 2, nucl: 1, mito: 1
OS_XP_015647211.1?details?cyto: 8, nucl: 4, chlo: 2
RC_XP_002512427.1?details?cyto: 6, chlo: 3, mito: 2, nucl: 1, plas: 1, extr: 1
RC_XP_002514917.1?details?cyto: 10, chlo: 2, nucl: 1, mito: 1
RC_XP_002531884.1?details?cyto: 12, pero: 2
SL_XP_004230235.1?details?nucl: 4, chlo: 3, cyto: 3, mito: 2, extr: 2
SL_XP_004239210.1?details?cyto: 10, nucl: 3, mito: 1
SL_XP_004247432.1?details?chlo: 6, plas: 3, vacu: 2, E.R.: 2, cyto: 1
SY_evm.model.ctg000980_np1212.723?details?chlo: 8, cyto: 3, nucl: 1, mito: 1, extr: 1
SY_evm.model.ctg001420_np1212.1548?details?chlo: 3, plas: 3, E.R.: 3, extr: 2, nucl: 1, cyto: 1, vacu: 1
SY_evm.model.ctg001700_np1212.147?details?cyto: 9, chlo: 2, mito: 2, nucl: 1
TK_GWHPBCHF033097?details?chlo: 5, cyto: 5, extr: 2, nucl: 1, mito: 1
TK_GWHPBCHF033098?details?nucl: 5, cyto: 4, chlo: 3, mito: 1, extr: 1
TK_GWHPBCHF033101?details?nucl: 5, cyto: 5, chlo: 2, mito: 2
TK_GWHPBCHF033102?details?cyto: 5, nucl: 4, chlo: 3, mito: 2
TK_GWHPBCHF033105?details?cyto: 7, nucl: 3, chlo: 2, mito: 1, extr: 1
TK_GWHPBCHF033106?details?cyto: 8, chlo: 2, nucl: 2, mito: 1, extr: 1
TK_GWHPBCHF033213?details?cyto: 8, chlo: 2, nucl: 2, mito: 1, extr: 1
TK_GWHPBCHF033215?details?cyto: 5, nucl: 4, chlo: 3, mito: 2
TK_GWHPBCHF033216?details?nucl: 5, cyto: 5, chlo: 2, mito: 2
VF_GWHPAAEU028184?details?chlo: 8, vacu: 3, mito: 1, extr: 1, golg: 1
VF_GWHPAAEU046534?details?plas: 3.5, E.R._plas: 3.5, chlo: 3, E.R.: 2.5, cyto: 2, vacu: 2, mito: 1
VF_GWHPAAEU055987?details?cyto: 11, chlo: 1, nucl: 1, mito: 1
ZM_NP_001149834.1?details?cyto: 5, nucl: 3.5, cysk_nucl: 2.5, chlo: 2, mito: 2, extr: 1
ZM_NP_001307404.1?details?cyto: 7, nucl: 3, chlo: 2, mito: 1, plas: 1
The data comes from:https://wolfpsort.hgc.jp/
